# Supplementary material for: Exon Expression Arrays as a Tool to Identify New Cancer Genes
Source: PLoS One. 2008 Aug 20;3(8):e3007. doi: 10.1371/journal.pone.0003007 (PMC2500185; doi:10.1371/journal.pone.0003007)
Supplement: Table S1 — Complete list of outlier exons at PAC values <−2.0 (13.64 MB XLS) [file pone.0003007.s001.xls]

## Sheet: Glioblastoma
probeset_id	psr_id	exon_cluster_id	transcript_cluster_id	PAC 65	PAC 66	PAC 67	PAC 89	PAC 96	PAC 142	PAC 149	PAC 152	PAC 157	PAC 163	PAC 164	PAC 172	PAC 207	PAC 254	has_cds	Group 2 (Min)
2733319	338862	260547	2733287	-2.59741	-0.238009	0.0740241	0.235706	-9.33025	0.4557	0.426116	-0.22696	0.175705	0.253087	-0.157485	0.0373242	0.407536	0.550376	1	-9.33025
2948954	510773	395072	2948926	-9.13851	1.10017	1.57522	-6.66811	-0.0305605	-5.51032	-6.69676	0.286685	-1.03799	-5.20807	1.0093	-5.38692	1.18329	0.104821		-9.13851
3891184	1278602	973951	3891163	-6.10534	-8.47713	-8.18687	2.88727	-6.83671	0.982057	-7.3768	-6.59199	-7.72861	-6.66069	-7.01669	-6.40697	-9.04632	-6.61293	1	-9.04632
3948322	1325055	1008559	3948259	1.20074	-5.00649	1.44675	-7.26203	-7.63466	-0.428397	-4.4616	-8.79987	-6.15153	-5.27515	0.473922	1.09818	-7.0544	0.446958	1	-8.79987
4048253	1405015	1068868	4048241	-8.61374	0.226779			-0.206164		1.01586		-6.03003			0.751922	0.657061	1.10007	1	-8.61374
3381082	860888	663210	3381063	-0.00450644	0.164031	0.258825	0.125647	-0.0111045	0.0856393	0.0614228	-8.138	-0.00219138	0.476506	0.0357887	-0.200733	-0.563786	0.52428	1	-8.138
3375898	856501	660182	3375894	0.0520827	0.301548	-0.0810664	0.16636	0.347009	0.27996	0.54235	0.436231	-0.004293	-0.341296	-0.0162131	-7.98678	-0.195044	0.0524937	1	-7.98678
2700225	312442	240038	2700197	0.633849	-5.04097	0.787299	0.622056	0.527546	0.474198	-7.90845	0.180599	0.695595	-0.294356	-6.17422	-0.00173278	-2.62909	0.795425	1	-7.90845
3194554	708758	548300	3194470	0.397409	0.349742	-7.89588	-0.149774	0.390096	0.238771	-0.151154	0.422872	-2.46997	-0.523654	0.348446	0.383898	0.0881706	-0.130191	1	-7.89588
2891661	464670	359720	2891644	0.15034	-0.0320165	-1.58401	-1.56408	0.225405	-1.15358	-0.00995893	1.00262	-0.825545	0.799914	0.76628	0.878787	-0.234855	-7.88286	1	-7.88286
2823844	410540	317700	2823820	0.0885414	-1.2626	0.395315	0.182845	0.302508	0.947727	-0.152673	-7.77259	0.159817	0.162605	-0.0448359	-1.73929	-0.0396513	-0.0537522	1	-7.77259
3874654	1265181	963745	3874636	0.50116	-0.799121	-1.45796	-7.75421	0.824351	0.734206	0.893901	-0.216644	0.223606	-1.43285	0.381227	-1.40068	-1.6887	-1.53746	1	-7.75421
2642848	266162	203859	2642791	-2.37475	-3.85637	-0.603947	-0.103832	-0.158771	0.59103	0.644625	1.0026	0.379498	0.521626	0.26824	-7.66194	0.123244	0.749697	1	-7.66194
3938651	1317119	1002843	3938384	0.304863	0.0920227	-0.232232	-0.926413	-6.06123	0.241994	-0.973989	-4.73284	-0.461767	-0.196366	-2.4258	-7.65509	-0.981832	0.114246	1	-7.65509
3118672	647700	501074	3118651	-4.14982	-2.272	1.31004	-2.4698	-2.52661	-2.71572	-3.78607	-7.63774	-2.89309	1.9736	-2.68721	-2.0077	-2.67263	1.45359	1	-7.63774
2542747	185587	140850	2542737	0.776889	-0.46472	0.387615	-1.24341	0.0644052	0.416569	0.999131	-0.56859	0.054524	-7.57951	-0.561524	-5.96979	-0.0289475	0.344918	1	-7.57951
3797056	1200654	918308	3797032	0.0566206	0.955565	-0.293561	0.244948	0.808436	-0.482903	0.33503	1.27409	-7.44071	-0.201869	-0.028247	0.41145	-0.0956784	-0.589968	1	-7.44071
3325848	815530	630150	3325839	0.2843	-0.223045	-0.13357	-1.28213	0.00101768	0.276791	0.187748	-7.43986	0.310773	0.104816	-0.0310962	0.16634	0.0741676	0.464368	1	-7.43986
3882887	1271872	968892	3882854	-0.0109087	-0.39901	0.454177	-0.13078	0.149482	0.157624	0.0537487	-7.41547	0.22728	-0.15801	0.256878	-0.0355178	-0.0562959	0.323233	1	-7.41547
3284193	781526	604097	3284188	0.797664	-0.106179	0.650277	-0.695856	-0.39066	0.0520016	0.122202	-7.40627	-0.020637	0.247898	-0.0530211	-1.23353	-1.19942	0.464815	1	-7.40627
3887253	1275547	971564	3887241	1.04219	-7.38902	-2.95107	-3.28118	-1.01363	-0.398064	0.897008		-3.68906	-2.38662	-2.24061	1.91526	-2.85627	0.743635	1	-7.38902
3163868	684182	529476	3163818	-1.8314	-0.0441212	-0.478846	0.705761	0.579374	-0.814743	-0.717952	-2.19397	-0.944242	-0.92417	-7.37307	1.01624	0.574793	-0.113125	1	-7.37307
3005345	556331	429983	3005332	0.378953	-1.01497	0.616764	-0.567327	0.716899	-0.593415	0.358927	-7.34576	-0.585399	0.513355	-0.174862	-0.492295	-0.0727574	0.478321	1	-7.34576
3611650	1047956	805698	3611625	-1.77445	-1.66422	-1.28248	0.537045	0.912297	-4.36077	-3.09279	-7.32036	-3.04527	-1.15335	-2.21635	0.134332	-3.03207	-0.563744	1	-7.32036
2563686	202445	154013	2563654	0.682632	0.533461	0.201042	-0.876292	-0.00576751	0.443639	0.0713841	-7.31784	-0.888512	-0.0801904	0.27474	0.108636	-0.813866	0.621316	1	-7.31784
3696164	1117561	857034	3696142	0.172941	-7.25377	0.0745301	0.0354925	-0.279985	0.132965	0.695215	-0.864007	0.603031	-0.509488	0.459991	-0.0214502	-0.586769	0.257416	1	-7.25377
3063111	603090	465972	3063083	-0.0865907	-0.135578	-0.00816408	-0.048661	-0.311399	-0.110797	0.34008	-7.24669	0.224217	0.104852	0.0918789	0.583601	0.0314274	-0.176141	1	-7.24669
3723340	1139795	873290	3723317	0.18937	0.305037	-1.90922	0.117126	0.808473	0.230414	-1.3935	0.813095	-1.57427	0.575258	-7.24624	0.505441	-0.068286		1	-7.24624
3293205	788779	609823	3293187	0.252711	-0.203495	-0.3812	-0.46016	-0.963007	0.0063662	0.223344	-7.24053	0.36647	0.182051	0.213842	-0.0940078	-0.170191	0.413227	1	-7.24053
3377772	858142	661215	3377752	0.261789	0.123603	0.278481	-7.23307	-0.22784	-0.0221023	-0.307882	-0.0372331	0.382534	0.132091	0.581682	-0.457914	-0.0775673	-0.104695	1	-7.23307
3613344	1049249	806635	3613338	-1.76549	0.125712	0.620363	-1.15048	-0.343895	0.156495	0.0503827	-7.23114	-0.656449	0.69756	0.898413	0.297411	0.195322	-0.0771365	1	-7.23114
3548978	996799	767213	3548929	-0.047819	0.989099	-0.0799254	-7.22274	0.0974667	0.304054	0.11046	-0.53195	-0.0618292	0.0704486	-0.0824423	0.0573463	0.203188	-0.0483736	1	-7.22274
3238779	744629	575558	3238761	-0.442802	-0.0357424	0.375365	-1.04212	0.102578	0.075707	0.418908	0.73579	0.27711	0.0385408	-0.138672	-7.22029	0.627873	-0.055823	1	-7.22029
3449778	916685	705659	3449760	0.136748	-7.20862	-0.853502	0.838285	-0.087064	0.688054	-0.185793	-0.757675	0.405835	-0.00594369	0.100157	-0.47687	0.320208	0.697739	1	-7.20862
3031724	577888	446449	3031711	0.674495	0.575868	-0.94097	-0.0159232	-0.040098	-0.411337	0.168285	0.0617817	-0.0940746	-0.280461	-0.473646	-7.20197	-0.69308	-0.117098	1	-7.20197
3830329	1227797	938617	3830320	-7.1963		-1.7888	-1.79514	-2.15558	-1.8243	-3.65684		-2.00871	0.295282	0.48142	0.0628701	-2.52306		1	-7.1963
2816593	404953	313163	2816563	-0.169721	-0.778797	-7.19151	0.118219	0.639395	0.132812	-0.125949	0.485838	0.33262	-0.667933	-0.0291904	0.396317	0.305008	0.132876	1	-7.19151
3251953	755148	583769	3251926	0.0620434	0.487672	0.374446	0.458033	0.235585	-0.306194	-0.0555931	-7.15149	-0.29803	-0.0404256	0.115308	0.232454	0.272914	-0.0754468	1	-7.15149
3224399	732587	566651	3224366	0.933441	-1.23826	0.627595	-0.167173	-0.104029	0.136432	0.255265	-7.14583	-0.497828	-0.115501	0.369076	-0.779533	0.0825957	0.100704	1	-7.14583
4048290	1405048	1068890	4048265		0.433815	-7.11435	-2.99008	0.965783	-6.10499	1.10423				-4.99499	1.16448	0.0926074	0.933714	1	-7.11435
3606380	1043586	802368	3606304	0.333354	-0.07297	0.167935	-0.123414	0.141637	-0.0429253	0.251839	-7.10905	0.198347	-0.519491	-0.122523	0.141279	-0.252015	0.489266	1	-7.10905
3218072	727495	562697	3218067	0.0240519	-0.598098	0.267933	-0.184546	0.0818782	0.0375687	0.470646	-0.167566	0.317944	-0.608219	0.357735	-7.10772	0.319486	0.454142	1	-7.10772
3625276	1059292	814159	3625271	0.192805	0.893789	0.0503606	-0.00775867	-1.56991	-1.02576	-0.256439	-7.07939	-1.0417	0.514824	-0.222941	0.117387	-0.029763	1.23427	1	-7.07939
2736280	341325	262484	2736259	-0.984181	0.94873	-0.164104	-7.07721	0.894202	-0.0757938	0.731665	-1.74669	-0.395423	0.446521	-2.50124	0.0861203	-0.158345	0.614478	1	-7.07721
3414120	887519	683785	3414104	-0.852955	-0.780326	-1.1365	1.19258	0.944223	-1.60923	-1.43022	1.5839	0.690997	-1.50636	-7.05987	-1.05086	-0.00951832	-0.157177	1	-7.05987
3841159	1236928	944727	3841157	0.221291	-1.3607	-0.241105	0.546666	0.345605	-0.336626	0.677457	-7.05235	0.130816	0.4635	0.285255	0.208202	-0.458212	-0.143443	1	-7.05235
3655603	1084300	832699	3655587	0.467799	-1.05862	0.120107	-0.482171	-0.295921	0.00254653	0.311749	-7.03038	0.998417	-0.506096	0.121085	0.532749	0.0286031	-1.22937	1	-7.03038
3329434	818463	632397	3329404	-1.97669	-2.99559	-0.462767	-0.0947996	1.25672	-1.36716	0.74731	-1.05153	-7.02482	1.0933	0.677432	0.613234	0.175374	-0.879696	1	-7.02482
3063553	603481	466253	3063536	1.19857	-0.479545	1.76668	-0.188139	-0.291548	-0.0852596	0.255209	-1.28513		0.404785	0.118005	0.322518	-7.01343	-0.253991	1	-7.01343
3265568	766349	592341	3265565	0.70678	0.745981	-7.00158	0.0353171	0.174873	-1.2055	0.210417	1.51319	0.85859	-0.351614	-0.25612	-0.473631	-2.18181	-0.986186	1	-7.00158
3265579	766360	592348	3265565	-3.08336	-1.55633	-0.423325	-0.133606	-0.898906	-0.947194	0.562333		-6.99743	0.760742	-0.406051	0.574069	0.755865	1.31772	1	-6.99743
2462229	120117	90045	2462160	0.503227	-0.706067	0.884193	-0.819358	0.417264	-4.22289	1.00227	-2.07219		0.51189	0.155634	-6.99176	-1.45174	0.794963	1	-6.99176
3891458	1278838	974103	3891447	0.0609078	-0.137478	0.460089	0.558576	-0.545412	1.05943	-6.98008	0.6543	-0.0106366	-0.854882	-1.19587	0.196924	0.444772	-0.741642	1	-6.98008
3584495	1025700	788914	3584443	-2.49103	-2.60598	0.737777	0.486241	0.654736	-1.9961	0.903799	-0.0887809	-6.97742	1.05553	1.07267	-2.786	0.198732	-2.64682	1	-6.97742
2900953	472136	365366	2900940		-2.85222	-1.58417	-0.652716	-4.89486	-2.74334	-0.437291		-1.01003	0.518377	0.521145	0.120386	-1.24156	-6.97344	1	-6.97344
2719662	328107	252016	2719656	0.150029	0.86963	0.258453	0.00580734	-0.705255	-0.485507	0.288524	0.329509	-6.96442	0.23802	-0.27645	-1.23181	0.258657	0.0592022	1	-6.96442
2938253	502166	388555	2938196	0.372469	0.467902	-0.137647	0.172967	0.370421	-0.448323	0.201742	-6.93277	-0.570672	0.323746	0.323077	-0.261075	-0.363813	0.355628	1	-6.93277
2534523	179001	135679	2534509	-0.303068	0.319218	0.175905	-4.00052	0.178377	0.195362	0.150548	-6.92719	-0.138451	-0.861321	0.232685	0.321159	-0.0244265	0.425942	1	-6.92719
3064468	604265	466760	3064462	-2.09626	-0.168029	1.37138	-1.19415	1.62051	-1.48388	0.734882	-0.467171	-6.92112	-0.948272	-2.56352	1.15926	-2.70122	-1.81012	1	-6.92112
2701941	313775	241045	2701927	0.621923	-0.842363	-0.201345	-0.523734	0.103824	0.462188	0.4324	-6.90319	0.232288	-0.171901	0.179776	-0.992415	-0.301895	0.56031	1	-6.90319
2954299	515333	398202	2954280	1.01787	-6.89456	-1.31925	1.17967	0.517138	1.05116	0.593986		0.300694	-3.33596	-1.39985	-2.55289	-0.132064	0.807115	1	-6.89456
3734563	1148853	880195	3734560	0.512423	-2.94338	0.555181	0.297908	0.0786791	0.820312	-6.88587	-0.741086	0.779692	-1.189	-0.682854	-4.79978	0.772789	-0.00668783	1	-6.88587
4044428	1402046	1066664	4044406	0.431859	-0.402361	0.277271	0.0731593	-0.405168	0.335405	0.889092	-3.10085	-0.778557	0.0649481	0.287395	-6.87492	-0.142543	0.643274	1	-6.87492
2668387	286695	220018	2668351	0.174629	0.600502	0.00630491	0.189166	-0.466265	0.325947	0.231914	-6.86562	-0.321539	-0.0673171	-0.0103417	-0.20491	0.502262	-0.316358	1	-6.86562
4030185	1390834	1058085	4030162	0.117661	0.0345809	0.344693		-0.0664883	-0.0677009	0.0974847	-0.563236	0.24621	-0.259719	0.277788		-6.84975	-0.022085	1	-6.84975
2436326	99042	74305	2436283	-6.83542	0.16876	-0.474379	-0.337607	-0.121497	0.443796	0.0657239	0.106131	0.584554	0.280563	0.0563592	-0.0518601	-0.0155455	-0.153352	1	-6.83542
2570570	208103	158297	2570547	0.520539	-1.3367	0.330397	-1.08185	-1.36976	0.331753	1.64122	-1.99572	-0.525874	-0.395442	-0.283508	-6.83458	-0.490404	0.536501	1	-6.83458
3590970	1030972	792865	3590853	-6.83345	-2.53019	-1.64613	-0.407284		-0.596837	-1.78348	-3.4805	-2.12514	0.947796	1.04859	0.0737813	-2.33226	-1.7973	1	-6.83345
3666993	1093754	839458	3666989	-2.26526	-0.45211	-1.72281	0.348682	0.673335	-0.21839	-6.83145	-1.48677	0.491531	0.490882	0.163957	0.252879	1.06124	0.703896	1	-6.83145
3819209	1218539	932154	3819200	0.14588	0.0992329	0.604841	-6.82767	-0.383526	-0.0965291	0.0504821	0.0902066	-0.422356	0.497907	-0.123472	0.35973	0.0454143	0.170928	1	-6.82767
3512907	967979	744944	3512874	0.531391	-0.462288	-0.201898	-0.19267	-6.82156	-0.15517	0.399326	-0.413932	-0.304231	0.124085	0.204116	-0.0286968	-0.846047	0.23383	1	-6.82156
3203147	715548	553567	3203135	0.3255	-0.254632	0.232996	0.1333	-0.399129	0.442093	0.94018	-1.53428	-0.277572	-0.218897	-0.0160816	-6.81043	-0.238634	0.52952	1	-6.81043
3489981	949628	730538	3489957	0.394994	0.0587648	-0.0258229	-0.339816	-0.224167	0.0778549	0.365768	0.230701	-6.7951	0.00146294	0.238836	-1.30521	0.896955	-0.609344	1	-6.7951
2461927	119830	89845	2461891	-3.73362	-1.46091	0.494224	1.15788	0.547301	0.725631	-0.131392	-6.79338	-0.0160182	0.930357	0.479793	-2.16368	0.63027		1	-6.79338
3744136	1157030	885849	3744127	0.22415	0.518323	0.195846	0.11701	-0.0827938	0.236034	-0.0190329	-6.79265	-0.116284	-0.0399075	-0.116946	-0.407619	0.290142	0.572522	1	-6.79265
3551650	998998	768924	3551566	0.201238	0.0380922	0.580762	0.495989	-0.0998794	0.503152	-1.12234	-6.78643	-0.226278	0.161808	0.166655	0.528804	0.464258	-0.189837	1	-6.78643
2340481	21022	15629	2340433	0.532439	-1.45278	-1.43455	-1.06917	0.239307	0.0209985	1.50331	-6.78451	-0.711882	0.0571662	0.0594239	0.0446133	0.289925	0.119682	1	-6.78451
3450779	917449	706273	3450775	0.155993	-0.288513	0.427124	-0.18261	-0.150136	0.495056	-0.623831	-0.341763	0.0615317	0.419522	0.638955	-6.77539	-0.882657	0.022425	1	-6.77539
3335301	823428	635688	3335267	0.231831	0.566042	0.105914	0.990545	0.321199	0.29971	-0.465598	-6.77163	-0.754416	-0.115244	-0.0957502	-0.158463	0.194421	-0.0374628	1	-6.77163
3639086	1070638	822731	3639070	0.430501	0.110259	0.142588	0.0372184	0.0633065	0.154168	-0.0572203	-6.73607	-0.254769	0.321504	-0.0432795	-0.0199831	0.0545026	0.210245	1	-6.73607
3396668	873384	672802	3396660	0.162856	-0.152369	0.35567			0.406094	1.12295	0.261906		-0.846044	-6.72133	-0.12474	0.272517	0.186648	1	-6.72133
4035070	1394702	1061122	4035017	0.381094	0.119173	0.298939	-5.30907	-0.0599795	0.168423	0.519099	-0.114314	0.199428	0.146267	0.0554889	-4.34164	-6.71992	-0.422951	1	-6.71992
3770597	1178995	901788	3770588		1.38939	-1.27488		-0.323334	-2.92467	-0.529764	1.66475	-0.635545	0.849764	0.418841	1.36817	-6.71778	-0.377571	1	-6.71778
3113502	643814	497905	3113456	-0.565301	-1.57372	-1.24184	-1.63085	-0.268087	0.776777	0.352981	-0.386228	0.0712581	-1.42908	0.139121	-0.438085	-1.10747	-6.70956	1	-6.70956
3895264	1282091	976397	3895232	0.416866	-0.498486	-0.168634	0.301664	0.0411872	-0.857618	0.366076	-6.70122	-0.268416	0.739457	0.8251	-0.26333	-0.220563	0.861301	1	-6.70122
3833655	1230645	940536	3833620	-0.594178	-0.139468	-1.18798	-0.883704	-6.69349	-0.755016	-0.117828	1.11658	-0.958565	-0.00774383	-0.106219	1.15613	-0.0115913	-2.32564	1	-6.69349
2832365	417453	322944	2832363	-1.43948	-0.696403	0.217661	0.185236	0.723457	1.47441	-0.0284703	0.00526217	-0.197988	-2.8254	-0.0805891		-0.403126	-6.68937	1	-6.68937
3808990	1210271	925923	3808854	0.811491	-0.541193	0.533098	-1.07708	0.139026	-0.0852703	-0.787818	-6.68339	-0.0752121	0.4525	0.306901	0.72613	0.0438115	0.420836	1	-6.68339
3558388	1004528	772758	3558375	-2.42766	-2.43508	0.105434	-4.46747	-4.17895	-2.72829	-2.61089	-6.67182	-3.88802	-3.60996	-3.73665	-3.17155	-2.92002	-0.0372137	1	-6.67182
2640906	264566	202683	2640886	0.366978	0.84132	-1.06135	-0.295854	1.01707	-0.625667	-0.933558	0.773335		-0.0978337	-0.222928	-6.65231	0.489922	0.82859	1	-6.65231
2421933	87590	65669	2421925	-0.0852064	-0.613269	1.13209	-0.158135	-1.28793	-0.580391	-6.65013		0.205137	0.252385	0.13008	-0.0128907	0.295317	0.239971	1	-6.65013
2715974	325136	249682	2715820	0.309492	-0.477965	0.149953	0.0959188	0.164779	0.0188474	-0.621946	-6.64681	0.750791	-0.39594	-0.0718147	0.664179	-0.37139	0.382519	1	-6.64681
3478966	940663	723681	3478957	-0.379873	-2.11673	0.460649	0.187742	0.88233	0.70298	-0.467022	-0.363898	-0.3252	-1.2369	-6.62699	-0.297065	0.805654	0.17592	1	-6.62699
3296118	791151	611599	3296046	0.778625	-0.287589	-0.297462	-1.17107	-1.92417	-0.74181	0.563868	0.58988	0.018991	-0.137964	0.655338	-6.62058	0.554471	0.449653	1	-6.62058
3746751	1159264	887514	3746734	0.26491	-0.11879	0.422824	-0.513875	0.301566	-0.21516	0.115451	-6.60474	-0.0200237	0.409719	-0.102241	-0.166883	0.274061	0.372758	1	-6.60474
3592230	1032025	793605	3592214	-0.716999	1.0766			-6.59533	-0.670654	0.921241	-0.099193	0.502142	-1.23836	0.73094	0.219483	0.364527	0.611864	1	-6.59533
2933260	498058	385394	2933175	0.171737	0.189053	0.23307	-0.686832	0.216324	-0.0277103	-0.363007	-6.58906	0.0560594	0.0812448	-0.578096	-0.0343813	-0.0172195	0.719329	1	-6.58906
3228667	736206	569304	3228652	-0.595603	0.237428	0.0337967	0.311779	0.323974	0.0248402	-0.173012	-6.58344	0.88499	0.405065	0.165508	-1.3225	0.429918	0.228901	1	-6.58344
4035045	1394677	1061103	4035017	0.22542	0.364771	0.0261742	-5.91107	0.258646	0.123377	0.406026	0.662029	0.105179	0.205017	-0.136297	-2.49899	-6.58338	-1.22838	1	-6.58338
3611759	1048033	805754	3611744	-0.258634	0.222511	0.412983	0.353441	0.548975	-1.43546	-0.351923	-6.57766	0.0906215	0.452362	-0.111832	-0.868566	0.936843	-0.284573	1	-6.57766
3521248	974476	750156	3521174	-0.161028	-0.731102	0.482796	-0.48633	-0.108601	0.558656	0.481684	-6.55697	-0.968857	-0.0484694	0.572608	-0.451185	-0.353584	0.592369	1	-6.55697
3784747	1190735	910376	3784727	0.973462	-0.652364	0.246991	0.412379	-0.136108	-0.101302	0.106049	-0.35471	0.302421	0.246058	-1.8098	0.129742	0.535603	-6.55103	1	-6.55103
2896863	468875	362954	2896848	0.283266	-0.568949	-0.0795155	-0.728688	0.441902	0.70831	-0.328627	-6.55042	1.02359	0.267606	-0.0542282	-1.78153	0.466634	0.36976	1	-6.55042
2948027	509981	394555	2948024	0.200437	0.802005	0.0183667	-0.0766799	0.0611977	0.324131	-6.5355	-1.55182	0.142214	-0.10183	-0.063589	0.314221	0.652993	0.0792814	1	-6.5355
2811763	400942	310031	2811745	1.26448	-0.593404		-1.30358	-0.998246	1.39769	0.2618	-1.1953	1.00882	-4.94463		-6.53148	0.215921	0.287672	1	-6.53148
2672153	289656	222300	2672140	0.862317	0.808869	0.957825	0.690563		-0.646583	-6.52936	-0.858705	0.585283	-2.93423	-0.119915	0.387851	0.889336	0.12504	1	-6.52936
2600120	231695	177060	2600089	0.667583	-2.73026	0.791559	-0.354125	0.135426	-1.30974	0.84572	-6.5272	-0.179028	-2.5492	-1.05727	0.736923	-0.866225	-0.149103	1	-6.5272
2663838	282982	217075	2663810	-6.52288	0.859524	-1.2672	-0.835902	-0.300057	-0.528649	0.636543	1.64037	-0.444583	0.613557	-0.820913	0.706078	-0.306631	-1.90223	1	-6.52288
3825333	1223675	935602	3825292	-0.0498114	-1.39563	0.0228813	0.844988	-0.670135	-0.0129862	0.290577	0.329009	0.240526	-6.51709	0.523886	-1.2592	0.174329	0.245203	1	-6.51709
3949802	1326330	1009556	3949722	-1.07345	0.427192	-0.0638242	0.387121	0.180417	0.405967	0.0459443	-0.00320752	-6.51576	0.436959	0.071776	0.449709	-0.172918	-0.0827502	1	-6.51576
2832311	417406	322924	2832310		1.26451	-0.989089	0.268801	-0.652066	-0.333986	-0.585201	0.657614	-6.51434	0.613127	0.365668	-0.508799	-0.279296	-2.7412	1	-6.51434
2832302	417398	322922	2832297	-0.499139	-1.92732	-1.2757	-1.03909	0.873041	0.383656	-1.06709	-0.31287	-6.51212	-0.829953	-0.169798	0.827885	0.0325029	0.887402	1	-6.51212
2759740	359933	277074	2759654	0.289951	-0.908412	-0.189241	-0.241929	-0.459709	0.811445	0.191531	-6.50566	-0.419973	0.355585	0.395113	0.164637	0.0285467	-0.662699	1	-6.50566
3839508	1235718	943864	3839499	0.281589	0.254187	0.374356	-6.50445	0.408939	0.737929		-0.0855473	-1.88	1.23407	0.101834	-1.31754	-0.163246	-0.963628	1	-6.50445
2698588	311097	238980	2698565	0.613725	-1.17179	-0.0715204	-0.61729	0.561428	0.213619	0.112816	-6.49466	0.0231519	-2.59794	-0.494125	-1.08273	0.470495	0.934659	1	-6.49466
2563791	202535	154077	2563785	0.608	-1.12101	-0.574009	-0.860387	-5.80705	0.233603	-3.66132	-6.49409	-0.399759	-0.175375	-1.25887	-5.1725	-0.646584	0.0724215	1	-6.49409
3686192	1109462	851018	3686164	0.0746541	0.00651456	0.187182	0.0502019	0.394339	0.314515	0.717448	-6.48549	-0.881798	0.304883	0.80086	-1.07759	-0.527122	0.177068	1	-6.48549
3504532	961141	739677	3504526	0.0870586	0.0732877	0.785058	-4.03595	-1.80759	-0.290432	-6.4789	0.761772	0.359136	-0.293869	0.408441	0.299329	0.147965	0.266999	1	-6.4789
2417514	84176	62871	2417500	0.616971	-0.219633	-0.0692825	0.19626	0.14161	-0.367961	-0.408792	-6.47802	0.123044	-1.57995	-0.328153	0.236557	-0.0220671		1	-6.47802
3769014	1177726	900750	3768969			0.368314	-0.0405117	-0.137582	0.120776		-6.47199	-0.0176078	-0.607414	0.170678	-0.11578	-0.00253444	0.287394	1	-6.47199
3319100	810004	625832	3319073	-6.4667	-1.39321	-2.03646	-1.17624	-0.690071	-1.3747	0.105453	-1.1048	-1.451	1.50477	0.579138	0.380494	0.673716	1.45365	1	-6.4667
2566559	204857	155794	2566504	0.0112496	0.732293	-0.050285	0.228908	-0.466422	-0.263827	0.390206	-6.46098	-0.601462	0.46697	0.35229	-0.642084	0.671858	0.248082	1	-6.46098
3484072	944826	726767	3484060	0.401955	-0.106054	0.308673	-0.197931	-0.808084	-0.143301	-0.00708748	-6.45477	-0.987955	0.013743	0.11195	0.116916	0.034625	0.373893	1	-6.45477
3643770	1074463	825618	3643752	0.548091	-0.982758	0.161665	-0.299222	-0.242114	0.0949747	0.363358	-1.2754	0.465873	-0.433727	0.184571	0.509134	0.269249	-6.4529	1	-6.4529
4030186	1390835	1058086	4030162	0.507795	-0.278456	0.304582		-0.523678	0.200859	0.343387	-0.421046	-0.183851	0.205681	0.281834	-6.44982		-0.09527	1	-6.44982
3457279	922886	710086	3457275	1.18581	1.24465	0.16149	-2.34474	-3.40673	-0.785654	-0.185989		-0.595431	-0.178849	0.609187	-0.455931	-6.43983	0.489108	1	-6.43983
3848553	1243358	948915	3848540	-1.39502	-1.8502	-1.33435	-6.43567	1.12909	-1.89285	-2.5353	-1.77526	-3.60483	-2.28508	-2.33533	-0.974352	-4.27389	-1.66293	1	-6.43567
3881697	1270877	968152	3881686	0.152038	-0.0496988	0.282218	-6.43066	-0.272133	0.61774	0.129098	-1.27825	0.343338	-1.69723	0.234392	0.541848	-0.120701	0.379753	1	-6.43066
3902026	1287512	980489	3901955	-0.126534	-0.0900333	-0.22237	0.0453553	0.338909	-0.537782	-6.42015	-0.75082	0.955978	-0.00613353	0.112603	0.632339	-1.06528	0.724608	1	-6.42015
3485304	945857	727581	3485292	0.0727141	-1.63996	-0.101632	-0.093991	0.281865	-0.313594	0.377516	-6.41033	-1.06835	0.00380907	-0.130589	0.198304	0.296297	0.472234	1	-6.41033
2383920	56621	42312	2383915	-1.44988	0.765678	0.234602	-0.320331	0.104522	-2.01473	-6.40597	0.260995	0.0059695	1.533	0.766081	-0.152842	-0.32645	-0.345464	1	-6.40597
3638050	1069796	822121	3638048	0.03696	-0.46047	0.340851	0.189243	0.0266549	0.0731712	0.0479801	-6.39994	0.431984	-0.0986192	-0.0861176	-0.202863	0.323568	-0.107411	1	-6.39994
3391786	869418	669923	3391769	-0.0257343	0.423666	0.335481	0.243989	0.111376	0.0180139	0.419188	-6.39952	-0.456757	0.119027	-0.225398	-0.902913	0.0618071	-0.133295	1	-6.39952
2809834	399430	308796	2809831	0.924124	1.24654	-1.32553	-3.28245	-6.38521	-0.271075	0.973628	-1.61409	0.511426	-0.383199	0.0598092	-1.73587	-0.702155	0.380886	1	-6.38521
4035092	1394724	1061139	4035017	0.494276	-0.854423	0.495818		0.121202	0.16394	0.306487	-1.45502	0.00968868	0.560664	0.510614	-6.3804	-5.88994	-0.142643	1	-6.3804
2421897	87558	65652	2421883	-0.0877746	-0.487554	0.536423	-0.504096	-0.184235	-0.266302	0.0289225	-6.37846	0.0295641	0.0786586	0.270791	0.234365	0.0175664	0.260502	1	-6.37846
3690507	1113017	853506	3690470	0.282447	-6.37401	-0.192679	0.284287	-0.916954	0.432544	0.171605	-0.700286	-1.04494	-0.0186089	-0.463669	-0.522806	1.3311	0.0386638	1	-6.37401
2818478	406490	314341	2818454	0.158128	0.284263	-0.20665	0.709154	0.0560166	-0.102491	0.104934	-6.36718	0.0451054	0.315824	-0.879442	0.320179	0.189141	-0.295355	1	-6.36718
3771205	1179535	902110	3771160	-0.417932	0.705848	0.360045	-1.26326	-0.0713983	0.350602	-0.808125	-6.36108	0.459314	-1.80306	0.0899913	-0.667399	0.915018	0.762845	1	-6.36108
3352739	837548	646274	3352618	-6.35766	-0.253256	0.223744		-0.861281	0.541149	-0.141702	0.614464	-0.0974583	0.0215757	-0.00489086	-0.463003	0.372822		1	-6.35766
2329805	12145	8989	2329752	-0.0627782	-0.305616	-0.0277455	0.200169	0.583873	-0.00176549	0.351085	-6.34396	-0.0437759	0.445562	0.212103	-0.23561	-0.685718	0.501424	1	-6.34396
3260862	762468	589344	3260829	0.284125	-0.0995945	0.412082	0.122035	0.240366	-0.145346	-1.44076	-6.33842	0.076629	-0.202809	0.406484	0.303748	-0.0269637	0.339261	1	-6.33842
3632921	1065604	818960	3632907	0.0916347	0.198296	-0.441622	-6.33482	0.33212	0.292287	0.837265	-0.993889	-0.683696	0.230918	-0.223223	-0.0548499	-0.153623	0.342331	1	-6.33482
3865719	1257682	958741	3865715	-0.571764	1.29377	-6.3338	-0.933618	-0.116502	-0.219457	0.0884359	-1.13567	-0.738548	0.181109	0.916465	-0.610396	0.252923	0.430889	1	-6.3338
3485350	945903	727619	3485292	-0.0738202	-0.999926	0.0486469	-0.234488	0.318128	-0.0505835	-0.104058	-6.33063	-1.36576	0.261948	-0.0279891	0.414542	0.427227	-0.232693	1	-6.33063
3485880	946322	727948	3485863	0.228639	0.660152	-0.197815	-4.43924	-6.32676	0.233711	-0.108595	0.972609	-0.242802	0.421182	0.200789	0.263194	-4.37391	0.656442	1	-6.32676
3795712	1199481	917406	3795680	0.0557955	-0.221251	-0.0611122	-0.315603	-0.152357	0.032312	0.423759	-6.32494	-0.0183942	0.409979	-0.0387449	-0.0748561	0.154062	0.341421	1	-6.32494
2399475	69320	51682	2399409	0.378511	-0.385199	-1.3669	-1.12922	-0.522678	0.624985	0.947097	0.922121	-0.28806	-0.510796	0.137759	-6.32308	-0.0422269	0.379366	1	-6.32308
2428349	92694	69643	2428313	0.0533548	0.13407	0.279044	-0.560351	0.0313412	0.00142027	-0.063074	-6.3221	0.0159117	-0.965407	0.0476955	-0.184629	0.0912818	0.725369	1	-6.3221
3853625	1247788	951787	3853609	0.173495	-2.14331	0.397822	0.356024	-6.32061	-0.49715		0.873642	0.0289278	-0.228052	-0.152782	-1.3011	0.617648	0.937163	1	-6.32061
3787686	1193074	912360	3787675	0.747274	0.0101385	0.212746	0.103181	0.613466	0.344487	-6.31876	-0.0689511	-3.60306	-0.155305	0.141154	0.0587176	0.0462601	0.518557	1	-6.31876
3272313	771897	596632	3272205	0.167933	-0.234059	0.028005	0.345777	0.326047	0.135429	0.0659117	-6.31825	0.115561	-0.0544468	0.0371674	0.257811	-0.180457	0.0789369	1	-6.31825
2722917	330580	254065	2722823	-0.440553	-0.714147	-0.0870015	0.622803	1.52631	-1.2807	0.0681807	-6.30725	0.794556	0.359054	-0.166086	-2.12645	-1.50282	-0.104576	1	-6.30725
3997115	1364415	1038008	3997112	1.15944	-0.312239	0.510103	0.374821	0.0547139	0.435447	-0.490067	-0.429812	-6.30366	-0.400401	-0.136141		0.921281	-1.40305	1	-6.30366
3819895	1219060	932529	3819880	-0.0721339	-0.176126	0.252596	0.253275	0.00942133	-0.0699155	-0.0654703	-6.30193	0.216435	-0.205765	0.485188	0.339672	0.212477	0.0901848	1	-6.30193
3643153	1073898	825265	3643143	0.10758	1.26628	-0.0104397	-0.153609	-0.190254	0.0452034	-0.290781	0.283492	-0.480382	-0.495776	0.0752837	-6.29698	0.229019	-0.111946	1	-6.29698
3265598	766379	592363	3265565	-6.29273	-0.398906	-0.751204	-1.08873	-1.44491	-1.20235	0.386203			0.602698	-1.23693	1.33459	0.647976	1.41881	1	-6.29273
3621710	1056252	811850	3621692	-0.332167	-6.28956	0.0880048	-0.396976	-0.119263	-0.52259	-0.731458	0.636461	0.371385	-0.16929	-0.0597583	0.451105	0.262328	-0.300578	1	-6.28956
2649911	271853	208353	2649824	-1.21934	0.845165	0.0960931	0.817824		-0.109459	-0.046021		-6.28712	0.170492	0.825462	1.41305	-0.0567036	-0.832036	1	-6.28712
4035069	1394701	1061122	4035017	0.239752	0.398233	0.0990249	-5.20941	-0.198175	0.143349	0.12116	0.497381	0.629811	0.440383	-0.0512901	-4.23224	-6.28177	-0.75931	1	-6.28177
3528484	980275	754531	3528172	-5.2958	0.0436227	-3.93207	-0.488817	0.470562	-3.27635	-5.17161	-0.244402	-6.28088	-1.39362	-1.23021			-1.58621	1	-6.28088
2616836	245460	187776	2616804	-3.19972	-4.47572	-4.26168	-4.25252	-3.76534	-3.39274	-2.71371	-6.28046	-5.75289	-5.05562	0.550401	-5.72339	0.589253	0.953501	1	-6.28046
2960802	520640	402228	2960774	-0.689322	0.155998	-0.295727	0.107813	0.0592947	0.387741	0.883888	-6.27677		-0.489284	0.181294	-0.291416	0.394886	0.770405	1	-6.27677
3079677	616709	476415	3079671	-0.135029	0.242276	0.0349258	0.207418	0.915247	-0.870173	-6.27497	-0.498498	0.284745	-0.244995	-0.146433	-0.816363	-0.0918199	0.561055	1	-6.27497
3572879	1016109	781693	3572869	0.173594	0.388611	-0.808477	-6.27206	0.0675843	-0.814087	0.383651	-2.08351	-5.55951	0.936187	0.152954	-0.687515	0.213482	1.33791	1	-6.27206
4027817	1388873	1056590	4027813	-0.0175402	0.514013	-0.468629	-0.359282	-0.507338	0.170402	0.599525	-6.26831	-0.76142	0.399123	-0.459708	-0.247403	-0.0248571	1.19572	1	-6.26831
3655683	1084370	832738	3655665	-0.597628	0.614387	0.157791	-1.16623	-6.2614	-0.196465	-0.362585	1.28253	0.39475	0.0318405	-1.40383	0.714727	-0.0470694	-0.153101	1	-6.2614
2740192	344476	265033	2740067	-0.462224	-0.257384	0.217995	0.310999	0.403077	-0.0187897	-0.273685	-6.25956	-1.38359	0.13699	0.206267	0.019799	0.35422	0.131573	1	-6.25956
3179738	696533	539098	3179706	-0.51262	-0.0493527	0.158692	-0.195405	-6.25885	0.491157	0.304412	1.02213	-0.44094	0.23059	0.757999	-0.336491	-0.125879	-1.34361	1	-6.25885
3184568	700385	542037	3184408	0.157993	-0.10669	0.0520715	0.0343549	0.487729	0.425399	0.00890195	-6.24773	0.17348	-0.709408	-0.466813	0.0810122	0.342854	0.0570074	1	-6.24773
3811443	1212115	927394	3811339	0.032704	0.0936085	0.211707	-0.0293593	0.430761	0.116807	-6.24486	-0.236009	-0.507766	-0.209781	0.370487	0.132529	0.0588244	0.586735	1	-6.24486
3708749	1127751	864580	3708704	-0.305708	0.365611	-0.117343	-0.466045	-0.236819	0.342603	0.234563	-6.24159	0.158951	0.496072	0.2868	-0.330251	-0.398082	0.456304	1	-6.24159
4001573	1368003	1040789	4001556	-0.109206	0.636409	-6.24145	-0.213292	-0.845935	0.129998	0.150626	0.744323	-0.563766	0.342173	-0.188661	0.35591	-0.108853	-0.223299	1	-6.24145
3765663	1174856	898696	3765642	0.247353	-0.103557	0.123262	0.11539	-0.468754	0.346113	-0.806066	-6.23602	0.538838	-0.00715535	0.90542	-1.50033	-1.21041	0.465392	1	-6.23602
2806157	396502	306440	2806091	-0.868579	0.0208078	0.147501	-0.0405031	-1.36083	0.0952086	1.05122	-0.653823	-1.32584	-6.22727	0.49346	0.86112	0.345735	-0.140185	1	-6.22727
2903233	474023	366528	2903219				1.40205	-3.41905	1.52462		1.06184	1.17893	-3.62372	1.32494		-4.23471	-6.22257		-6.22257
3590518	1030555	792582	3590498	-1.77509	-0.0960419	0.347957	-0.12657	0.285956	0.256937	-0.494196	-6.21518	0.363489	0.12354	0.378855	0.165106	0.188056	0.445861	1	-6.21518
2522004	168667	127823	2521997	-0.033779	-0.239754	0.417807	-0.773291	0.0135315	-0.0825236	0.393234	-6.21372	-0.436863	0.465935	0.285638	0.496198	-1.60832	0.438027	1	-6.21372
3554294	1001158	770555	3554282	0.926697	-1.18368	0.30944	-0.177323	0.395355	0.413743		-0.422585	-6.20938	-1.20108	-0.399194	-1.99548	0.357117	1.27441	1	-6.20938
2845732	428135	331065	2845699	-6.20648	-0.306145	0.24205	0.187536	-0.166241	-0.164245	-0.131864	0.145001	0.0796286	-0.0882938	0.0108585	0.572568	0.352764	0.0804297	1	-6.20648
3450245	917029	705929	3450234	0.282256	-4.45788	-1.24376	0.563629	-3.52133	-1.76017	0.338253	0.623947	-5.88038	-1.22475	-1.3961	-6.20441	-1.07485	0.693589	1	-6.20441
3220515	729422	564227	3220513	0.274865	-0.467256	0.460996	0.667463	0.151542	-0.231558	0.0703006	0.608884	-6.19948	0.0253406	0.039593	-0.154013	-0.0985606	-0.129027	1	-6.19948
3530664	982066	755749	3530655	-0.00429815	-0.327139	-0.30756	-0.460714	0.317334	-6.19038	0.421662	0.912362	-0.538377	-0.176729	0.172853	-0.239023	0.0456695	-0.206624	1	-6.19038
4030174	1390823	1058079	4030162	-0.191556	0.153873	0.149211	-3.96412	0.103728	-0.382943	0.208145	0.436322	0.132191	0.103926	-0.112035		-6.18761	-0.730357	1	-6.18761
3302704	796426	615735	3302693	-0.174137	-0.89429	0.768751	-1.33501	-0.30839	0.428951	-3.86622	-6.18162	0.191383	0.31473	-0.241502	0.466527	-0.00898429	0.398073	1	-6.18162
3717905	1135393	870172	3717901	0.840615	-6.18067	0.224928	-0.234936	-1.22167	0.276263	0.589058	-0.289816	0.982664	-1.41415	-0.142616		0.791138	-2.35158	1	-6.18067
3485355	945908	727622	3485292	0.412322	-0.509012	-0.0903749	-0.21103	0.0962614	-0.170327	0.385379	-6.18056	-1.60554	0.392482	-0.106679	0.332826	0.203695	-0.413992	1	-6.18056
3226831	734650	568185	3226804	-0.0673735	-0.276843	0.703325	0.244603	-0.69577	-0.800592	0.27869	-6.17967	-0.625612	0.3977	0.476325	0.357198	0.466918	-0.312002	1	-6.17967
2599177	230881	176505	2599153	-0.556875	-0.400231	0.014864	0.208128	-6.17266	0.147034	-0.674404	1.14027	0.324262	0.136985	0.404193	-3.48132	0.0895271	0.228653	1	-6.17266
2559798	199276	151643	2559792	-0.325896	-0.709259	0.920799	-0.600207	-0.88425	0.0142226	1.39647	-6.17166	0.207679	-0.518966	-0.00887229	-0.162431	-2.75179	0.936294	1	-6.17166
2427041	91674	68882	2427007	0.116754	-6.1682	-0.0269746	-1.72575	0.0998909	0.0105678	0.1356	-1.17043	-2.4737	0.921932	0.699843	-3.0043	0.383727	1.05144	1	-6.1682
3027507	574426	443911	3027503	0.14058	0.26195	-0.205071	0.76283	-0.696597	-0.294235	-0.459096	0.838994	-0.432107	-0.138454	0.753528	-6.16148	-0.133218	0.00402715	1	-6.16148
3333159	821611	634471	3333116	0.0292302	0.259078	0.496142	0.874374	0.144838	0.344335	-0.267444	-6.15381	-0.266785	-0.464265	0.0725827	-0.886068	0.108481	0.281243	1	-6.15381
3132344	658819	509518	3132333	-0.0522277	-0.3779	0.409671	0.175602	0.400545	-0.031206	0.414565	-6.15354	-0.0486795	0.092416	0.151864	-0.3163	-0.762181	0.14061	1	-6.15354
2531317	176208	133590	2531310	0.851974	-0.891123	0.0308705	-0.263062		0.159284	-0.00321607	-6.15291	-0.240968	0.311543	0.406215	-0.309281	-0.471309	0.278545	1	-6.15291
2316280	946	625	2316245	-0.525345	-1.20362	-0.27837	-0.694204	0.377483	-1.02899	0.861797	-6.14849	-0.189401	0.382315	0.00447846	0.0243479	-0.854706	0.539751	1	-6.14849
3762250	1172067	896605	3762198	0.108335	-0.347449	-5.50813	-5.05255	-4.1025	-5.39762	-6.14383	-4.72918	-4.80248	-5.10857	-5.60998	-4.12574	-3.2859	-5.22292	1	-6.14383
2799065	391081	302026	2799056	1.37884	-0.47806	-0.0955051	0.0159668	-0.569177	0.0781519	-0.352786	-6.14304	1.47149	-1.23272	-0.20401	-2.53722	-0.122562	-0.0191438	1	-6.14304
3970253	1343067	1021862	3970214	-0.924222	0.0617254	-0.144032	0.0837357	-2.16258	-0.754605	-0.103011	-6.14173	-1.76488	0.794798	0.717699	1.03832	0.334194	0.566884	1	-6.14173
3852896	1247131	951405	3852880	0.449593	0.0950675	0.0388101	-0.831966	0.145418	0.341395	0.263397	-6.13228	-0.703121	0.173527	-0.0822784	-0.642758	0.76172	0.36381	1	-6.13228
3749093	1161177	888870	3749086	0.356817	-0.228204	0.218208	0.070645	-0.251842	0.223721	0.337321	-0.143357	-0.129573	0.212462	0.00837411	-6.12933	-0.0647525	0.27702	1	-6.12933
3031413	577623	446288	3031399	-0.0860481	0.822753	0.0521876	0.472374	0.250971	0.141616	0.560392	-6.12737	-0.82374	0.278077	-0.360445	-2.87312	-0.14475	0.218407	1	-6.12737
2797432	389748	301023	2797393	1.08809	-0.638541	-0.319721	-0.407196	0.528872	0.476784	-0.953311	-0.882958	-0.491193	0.53698	-0.651021	-0.326009	-6.12717	0.993395	1	-6.12717
2367584	43137	31998	2367537	0.0974479	-0.778413	0.50808	-1.0064	0.0977944	0.55144	0.471036	-0.151098	0.138488	-0.0652682	0.0998422	-6.1251	-0.710142	0.506936	1	-6.1251
2735436	340613	261883	2735409	0.159407	-0.0528568	0.0761006	-0.0168986	-0.3503	-0.0429677	-0.214384	-6.12509	0.56657	-0.208753	0.081909	-0.714319	0.131031	0.0929633	1	-6.12509
2836323	420667	325289	2836242	-0.0392564	-0.0146338	0.10154	-0.0469686	0.272395	-0.0347659	0.0218279	-0.710718	0.0977481	0.139651	-6.11564	-0.0247934		0.1275	1	-6.11564
2419477	85689	64093	2419432	0.114682	-0.138142	0.5315	-6.11325	0.14574	0.130914	-0.35317	-1.7828	0.228876	-0.55446	0.192051		0.020818	0.142883	1	-6.11325
3224371	732559	566637	3224366	0.455076	0.313006	0.0322059	-0.510183	0.21181	0.246089	0.0114492	-6.11095	-0.347198	0.147469	0.177123	-0.102679	0.0573388	0.0206477	1	-6.11095
2362487	38855	28861	2362469	-2.67747	-0.593811	0.195393	-0.715637	0.20543	-1.30534	0.078405	-6.1037	-0.254098	-1.07847	-0.627126	0.168773	-0.694648	0.630048	1	-6.1037
2696340	309316	237550	2696309	-6.10265	0.377411	0.00813054	-0.429008	0.720024	-0.37368	0.361274	0.149603	-0.361639	-0.0612813	0.169224	0.208429	0.531547	-1.0793	1	-6.10265
3157806	679229	525799	3157751	-0.598662	-1.50687	0.603556	-0.844484	-0.578161	0.543698	0.0990773	-6.09629	-0.691317	0.300862	0.576242	-0.0851101	0.434485	0.997576	1	-6.09629
2605337	235999	180406	2605321	-0.216904	0.330627	-0.182974	-0.293154	-0.200265	0.0757667	-0.1523	0.0776981	-0.0421765	-0.860122	0.336937	-0.438458	-6.09287	0.107373	1	-6.09287
2476643	132038	99224	2476510	0.0490478	0.215437	-0.927109	-0.516454	-0.0121184	0.428173	0.0236566	-6.09264	-1.23409	0.386652	0.417291	-0.697742	0.0308454	0.208516	1	-6.09264
2922561	489455	378563	2922521	0.405321	-0.131344	-0.382041	0.159441	-6.09059	0.149143	-1.28304		-0.692255	0.588077	-0.23294	-1.57582	-0.133648	0.525847	1	-6.09059
2711636	321419	247120	2711627	0.312319	-0.25013	0.91491	-1.32214	-0.255108	0.657028	0.270531	0.473121	-0.586976	0.658735	0.367068	-6.08935	-0.0371969	0.323926	1	-6.08935
2541345	184446	139936	2541230	0.123757	-0.416422	0.264764	-0.139785	-0.0843911	0.72555	0.0161288	-6.08925	-0.564163	0.396006	0.12236	-0.0880583	0.160789	0.301415	1	-6.08925
3928879	1309052	997025	3928866	0.280765	-0.118376	0.708952	-0.597629	0.356053	0.768263	0.229693	-6.08716	-0.653909	0.582133	0.0577306	-1.31737	-0.205712	-0.345011	1	-6.08716
3529121	980808	754913	3529113	-0.127069	-1.85438	-0.444183	0.0469481	-1.06634	-0.848394	-0.0659585	-6.07441	-0.604647	0.373176	0.534279	-0.055801	-0.249791		1	-6.07441
4030144	1390794	1058061	4030063	0.229599	-0.211142	0.383925	-4.99053	0.226137	0.427193	0.459424	-1.99932	0.28839	0.107428	0.30104	-6.0678	-2.92305	-1.18125	1	-6.0678
2456888	115691	86711	2456849	0.49787	-0.0934362	0.706034	-0.466571	-0.346182	0.435932	0.183162	-6.06759	-0.683191	0.303367	0.0271633	-0.176272	-0.478471	0.46412	1	-6.06759
3846605	1241627	947753	3846594	-0.720446	0.733298	-0.428288	0.26122	-1.50085	-0.199401	-6.06756		0.239068	0.401007	0.842631	0.329229	0.2957	0.196853	1	-6.06756
3747341	1159726	887859	3747324	0.377747	0.497564	0.382474	0.337838	-0.366704	0.179465	-0.089943	-6.06219	0.245896	-0.435078	0.118178	-1.16324	-0.0713128	-0.233089	1	-6.06219
3362948	846139	652427	3362934	0.345877	-0.167657	0.180123	-0.370581	-0.057789	0.107536	0.349389	-0.751685	-0.00984804	0.137119	0.511465	-0.0343845	-6.06041	0.323278	1	-6.06041
2652691	274052	210078	2652675	-0.0209898	-0.0344937	0.0943462	-0.97145	-0.105174	1.09664	0.228378	-6.05906	-0.875793	0.447098	0.0527447	0.223828	0.358594	-0.196027	1	-6.05906
3743443	1156447	885490	3743440	0.128021	0.688092	-6.05667	-0.672016	0.0373637	0.00324772	-0.336125	0.703588	0.171604	-0.167577	0.193537	-0.052477	0.394684	-0.330755	1	-6.05667
2881689	456559	353649	2881672	0.532474	0.223492	-0.215331	-1.82453	0.64077	0.0448259	0.070025	-2.80383	0.605845	-6.05338	0.657998	-0.557957	-0.858068	0.67527	1	-6.05338
2716125	325279	249771	2716124	-0.831156	0.358139	0.334449	0.39726	0.0753049	-0.132589	-1.19742	-6.05311	-0.000662938	0.545073	0.301353	-1.41981	0.176891	0.23504	1	-6.05311
3709421	1128365	864956	3709417	-0.537015	-1.70745	-1.16934	0.501183	0.140066	0.191966	0.429458	-6.05233	0.849066	0.0366734	0.501008	0.225609	-0.0852073	0.337187	1	-6.05233
3641876	1072792	824512	3641871	0.281086	-0.703162	0.18608	0.251353	0.369507	0.104836	-0.33349	-0.314954	-6.05052	0.228501	0.302405	-0.494642	0.609676	-0.234101	1	-6.05052
3503141	959970	738843	3503119	0.102582	-0.139122	0.456947	-6.04386	-0.0342148	0.182797	0.325681	-0.116565	-0.371631	-0.0537342	0.159927	-0.391185	0.339696	0.47827	1	-6.04386
4048289	1405047	1068890	4048265	-1.73002	-0.173113		-1.87047	0.684764	-6.03876	1.48368	-3.48971	-1.47689		-3.94527	0.474096	0.35415	1.38728	1	-6.03876
3527777	979651	754092	3527745	0.290151	-0.370268	-1.04526	-0.0207519	0.608395	0.335501	-6.03641	0.604584	-0.0758157	0.401536	0.183746	0.330609	-0.278329	0.314937	1	-6.03641
3468354	931923	716947	3468345	-0.38848	-0.223865	0.101697	0.638814		-6.0357	-0.224968	-0.375386	1.02658	-0.234203	0.431137	0.345775	0.857542	-0.160134	1	-6.0357
2318111	2521	1813	2318086	0.748763	0.109449	0.201158	-0.30054	-0.716911	-0.199352	0.83531	-3.41163	-0.19385	-6.03351	0.596598	-0.978639	0.3208	0.301039	1	-6.03351
3617496	1052734	809252	3617458	0.415447	0.513237	0.755005	-0.402132	-1.6987	-1.14165	0.153484		-0.700643	0.826505	-0.0156876	-6.02891	0.740398	0.137661	1	-6.02891
3328553	817724	631851	3328520	-0.0920621	-0.25903	0.162349	-1.71775	0.0113432	-1.05569	0.457633	-6.02884	-0.477724	0.565865	0.234277	0.405579	-0.241925	0.569401	1	-6.02884
2724193	331581	254882	2724154	0.465354	1.52978	-6.02514	0.247764	-3.04396	-4.78912	0.453338	-4.13266	1.02203	1.0138	-2.3658	-4.55277	-3.15373	0.692876	1	-6.02514
3227107	734887	568364	3227098	0.0449124	-0.149733	-0.00996648	0.153737	0.231207	0.245525	0.0197462	-6.02434	-0.162492	0.249349	0.0800672	0.426639	-0.157389	0.0403634	1	-6.02434
4030178	1390827	1058080	4030162	0.0671947	-0.0142743	0.16105	-4.88528	-0.076598	0.00439312	0.190963	-0.322375	0.127752	0.0218732	0.137686	-6.0209	-4.0914	-0.0427396	1	-6.0209
3108116	639517	494400	3108072	0.356711	-0.139351	0.0783656	-1.4288	-0.290272	0.543346	-0.360871	-6.02058	0.205428	-0.213211	0.532892	-0.658223	0.33186	0.793634	1	-6.02058
2481310	135846	102238	2481308	0.192483	0.815382	1.07495	-2.53376	-0.877098	0.558062		-0.269362	-0.190438	0.453452	0.730174	-1.86801	0.907131	-6.02013	1	-6.02013
3208362	719739	556600	3208355	-0.252854	-1.51655	0.207213	0.688837	0.41129	0.310456	-0.150776	-6.01913	0.698541	-0.400618	0.100515	0.135221	-0.170459	-0.311603	1	-6.01913
3025626	572899	442754	3025545	-0.176601	0.00201787	-0.28482	0.302964	0.527458	0.30736	-0.133631	-6.01653	-0.0588585	0.526038	-0.156136	-0.186396	0.345902	0.436509	1	-6.01653
3551532	998887	768850	3551485	0.612221	0.509388	1.01481	-0.282665	0.0774213	-0.659328	-6.01504	0.359845	-0.619633	0.468818	0.338438	-1.44513	-1.46923	-0.114085	1	-6.01504
4030126	1390776	1058048	4030063	0.187968	0.0866338	0.547524	-0.815512	-0.0509056	0.374195	0.109932	-1.56417	-0.113748	0.394256	0.103991		-6.01478	-0.223526	1	-6.01478
3239794	745467	576225	3239760	0.357759	-0.216722	0.0628068	-0.386968	-0.313616	0.0796401	0.421407	-6.0131	-2.28122	0.375094	0.0185855	-0.300496	-0.505378	0.0332127	1	-6.0131
3932600	1312149	999330	3932524	0.186375	0.180891	0.0943227	-1.53763	1.07892	-2.69683	1.25143	-6.01273	0.341261	-0.816155	0.419992	-0.0899789	-0.664959	-4.10307	1	-6.01273
3918492	1300724	990617	3918447	0.126006	-2.00879	-0.256367	0.420747	0.652553	0.29223	-0.0821726	-6.00733	-0.453014	0.0485114	-0.532732	0.0992774	0.677996	0.366994	1	-6.00733
3347702	833362	643109	3347658	0.394017	-0.353914	0.364927	-0.155314	0.252846	-0.223156	0.302604	-6.00399	-0.399284	0.458186	0.524392	-1.82664	-0.446877	0.131524	1	-6.00399
3394011	871264	671286	3393993		0.0101096	-2.33282	0.335001	0.898673	0.544297	-0.955767	1.05112	0.950995	-6.00007	-1.2553	0.44512	-0.225049	-0.281775	1	-6.00007
3153486	675609	522979	3153428	0.75671	-1.43176	-0.168432	-5.99779	-0.401115	0.914785	0.895766	0.219624	-1.74935	0.149744	0.203555	0.387369	-0.607964	-0.805296	1	-5.99779
3730280	1145393	877550	3730240	0.331419	-0.286554	-0.433342	-0.580405	0.59842	0.000652873	0.667964	-5.994	0.53971	-0.0792391	0.297227	0.323684	-0.772351	0.0803947	1	-5.994
2458540	117020	87737	2458513	-0.130837	-0.170241	-0.0745724	-0.258007	-5.99309	-0.353932	0.160447	-2.90537	0.524542	0.473098	0.295817	-0.24769	0.0619885	0.180588	1	-5.99309
3681979	1106057	848571	3681956	-0.329587	0.0681299	0.743741	0.00742011	0.210341	0.417137	-0.832369	-5.98741	-0.327427	-0.359696	0.669999	-0.309187	0.520186	-0.682539	1	-5.98741
2960166	520135	401849	2960146	0.296836	-0.888233	0.47744	-0.649165	0.0143333	1.2235	-5.98623	-0.109631	-0.566899	0.0929669	-0.165035	0.846538	0.399699	-1.57426	1	-5.98623
2360277	36984	27658	2360257	0.115447	0.444944	0.559061	0.626696	-0.333421	0.421086	-1.1383		0.388489	0.130842	0.0473828	-5.98505	-0.387592	0.335996	1	-5.98505
3013623	563060	435274	3013565	-1.4074	-0.304934	-1.47997	-0.978046	0.436908	-5.98031	0.0363792		-0.410594	-0.181203	0.102861	0.693409	0.918128	-0.767393	1	-5.98031
2815146	403743	312217	2815139	0.552262	0.0417023	0.0251646	-0.73902	-0.162264	-0.00848093	-0.241074	-5.97975	0.509574	0.204489	0.265758	-0.470188	-0.099915	0.271143	1	-5.97975
3545607	994190	765129	3545564	-0.0108244	0.294225	0.174837	-0.0599951	0.256553	-0.524749	-0.105799	-0.128258	-0.461968	0.618177	0.297465	-5.97905	0.00922734	-0.345642	1	-5.97905
3265583	766364	592351	3265565	-4.31082	-0.409359	-0.791711	-0.182557	-0.258091	-1.6349	0.46132	-5.97446	-3.24828	0.73252	0.111609	0.761475	0.598609	0.940304	1	-5.97446
2489025	142081	107138	2489007	0.769608	1.2076	-2.10318	-1.10845	-5.97292	-1.12562	1.23568	-3.14589	-1.29768	0.388138	-0.655869	-1.23802	-2.7421	-1.37204	1	-5.97292
3902524	1287918	980791	3902489	-0.0366036	-0.6099	0.156447	-0.0450901	0.130853	-0.0282938	-5.97078	-0.100145	0.134246	0.0125217	0.231249	-0.0118347	0.231947	0.676772	1	-5.97078
2399559	69404	51735	2399409	0.508438	-0.0975027	-0.0134899	-0.0414116	0.0147369	0.57935	0.233947	-2.14226	0.425668	0.46448	0.130777	-5.97049	-0.301525	0.181562	1	-5.97049
3848545	1243350	948911	3848540	0.355918	0.907467	0.317159	0.322374	-5.96754	0.173652	-0.0379068	0.957816	0.438399	-0.590033	0.142881	0.379949	-1.50343	0.443548	1	-5.96754
3646565	1076899	827170	3646542	0.287901	-0.0684312	-0.136792	-0.0904428	-0.339162	0.706245	-0.49823	-5.96425	0.121304	-0.0112448	0.319201	0.205582	0.0764534	-0.176069	1	-5.96425
3956597	1331945	1013522	3956589	-0.302309	0.504024	0.409728	-0.0445635	0.365192	-0.534003	-5.96211	-0.20932	0.105795	0.200553	-0.292631	0.427977	-0.442685	0.157249	1	-5.96211
4020667	1383131	1052254	4020655	0.576473	0.142143	-1.27941	-0.885701	0.267868	0.247156	0.468365	-5.9589	-0.375251	-1.23906	0.376874	-0.469042	-0.812758	0.29026	1	-5.9589
3952895	1328892	1011351	3952880	0.00768001	-0.42618	-0.317293	0.85548	0.330375	-0.280875	0.0385817	-0.283462	0.256122	0.0669877	-0.184331	-5.95621	0.24377	0.266238	1	-5.95621
2755100	356188	274355	2755053	0.28322	-1.34468	0.33649	-1.44853	-0.148517	0.750222	0.179692	-5.95438	-0.25753	-0.190956	0.153595	-0.273901	0.424586	0.304218	1	-5.95438
3979971	1350756	1027687	3979912	0.406083	-0.15326	-1.20431	-2.51835	-1.89162	1.15808	-0.945273	-5.95322	-0.172426	0.477224	0.723983		0.456778	1.28475	1	-5.95322
3220933	729738	564484	3220846	0.178389	-0.237296	-0.281854	0.164643	-0.791811	0.889849	-0.236451	-5.95307	-0.619812	0.697331	0.385325	0.425857	0.467273	0.0207455	1	-5.95307
3455263	921155	708936	3455261	-1.03049	0.147353	0.607129	-0.529533	0.228561	0.235385	0.26264	-5.95147	-0.691077	0.0482254	0.44367	-0.203884	0.456205	0.471356	1	-5.95147
2764076	363405	279910	2764054	-0.168832	-1.02981	0.454905	0.561777	-0.716747	0.328327	-5.94904	0.406971	0.20402	-0.245846	0.0354716	0.253661	0.00521453	0.135703	1	-5.94904
2370329	45476	33821	2370317	0.343364	-0.65364	0.294152	-0.152471	-0.332184	-0.158353	0.445492	-5.94555	-0.627037	0.0757866	0.316713	-0.110626	-0.158544	0.472808	1	-5.94555
2404667	73753	54897	2404546	-0.715834	0.226163	-1.2522	-1.13033	-0.547626	0.296117	0.541832	-5.93848	0.0592625	0.255485	0.71118	0.741243	-0.223308	0.250814	1	-5.93848
3683149	1107048	849279	3683050	0.186445	-0.399358	0.64547	0.269275	0.0591639	-0.0915909	-0.133085	-5.93744	0.00167914	-0.277439	0.630892	-1.23734	0.177484	0.339972	1	-5.93744
3505978	962310	740576	3505937	0.0979696	-0.100992	0.705589	-0.0285519	-0.0383792		0.324397	-5.93108		0.0814961	-0.821034	-0.890375	0.21333	0.472788	1	-5.93108
3713973	1132129	867775	3713951	-0.432091	-0.0216813	-0.608736	-2.19957	-5.92864	0.256367	0.826349	0.523861	0.230177	-0.294038	0.528066	-3.47129	0.32205	-0.139337	1	-5.92864
3873654	1264308	963130	3873629	-3.13243	0.205119	0.543161	-0.743051	0.275576	-5.92853	0.281519	0.804768	0.70191	-0.176168	0.45511	-0.249234	-0.147217	-0.0327563	1	-5.92853
3349922	835212	644555	3349918	-0.104142	-0.387637	0.669241	0.287361	-0.703401	-0.0135028	0.6947	-5.91702	-0.153169	0.0013654	0.212271	-0.501538	-0.499769	0.185601	1	-5.91702
2900947	472130	365362	2900940		-5.91569	-1.90422	-0.788865	-1.64547	-3.20763	-0.358046		-0.547486	0.939298	0.49011	0.177718	-1.07304		1	-5.91569
3407600	882410	679665	3407583		0.00649351	0.0294665	-0.379064	-0.231496	0.289129	0.337447			0.408224	-0.399425	-5.91393	-0.355001	0.348268	1	-5.91393
3554392	1001245	770612	3554360	-0.124355	-1.06163	0.0194288	-0.888353	-0.863887	-0.0950123	-0.518968	0.949589	-1.45713	0.281737	0.431364	-5.9027	-0.175641	-0.690614	1	-5.9027
2712273	321965	247529	2712236	0.367147	-0.0595186	0.120757	-0.216625	0.614723	0.8424	-2.08826	-0.134299	0.18763	-0.799986	0.439776	-0.308346	0.0472327	-5.90044	1	-5.90044
3173420	691910	535577	3173403	0.420401	-0.871551	0.241619	-0.453125	-0.788277	0.676966	0.531885	-5.88951	-0.846453	0.0535669	-0.140767	-1.78909	0.678993	-0.17057	1	-5.88951
3339070	826603	637846	3339066	0.518313	0.155973	0.43029	-0.287473	-0.671494	-0.0645979	-0.0355166	-5.88754	0.399032	0.347162	0.0277494	-0.0477841	-0.0497772	0.165606	1	-5.88754
2621374	249105	190524	2621333	0.462893	-0.0859154	0.617744	-0.0092695	0.914427	-0.35884	0.0322455	-0.853121	-5.88675	0.112576	-0.512476	-0.010814	0.509154	0.606095	1	-5.88675
2659412	279491	214324	2659393	0.260809	-0.894651	0.28418	0.178038	0.714457	0.945368	0.707495	-5.88282	-0.24309	-0.752592	0.23077	-1.35898	0.223944	-1.44165	1	-5.88282
3413980	887402	683700	3413950	-0.294657	-0.360624	0.130286	0.206204	0.209033	0.893716	0.627079	-1.0319	-0.0132268	-0.714558	0.454879	-5.87929	-0.462389	0.738168	1	-5.87929
3300611	794635	614424	3300597	0.380564	0.365853	-0.0124873	-0.34743	-0.191535	-0.157337	-0.128286	0.570717	0.0699948	-0.520376	0.050348	-5.86414	-0.676488	0.484947	1	-5.86414
3217830	727323	562561	3217807	0.590805	-0.187024	0.137273	0.12142	0.614769	-0.124604	-0.535681	-0.510518	-0.072449	0.183053	0.519857	-5.86295	-0.433733	0.30948	1	-5.86295
2903823	474534	366878	2903782	0.174808	-0.568499	-0.619748	-0.841189	0.636265	0.411271	-5.85901	0.506189	0.238722	0.212356	0.392439	-0.582579	0.147899	0.277221	1	-5.85901
3590405	1030457	792506	3590388	0.0849608	0.203745	0.299156	-0.0864979	-0.242103	0.628072	0.471186	-5.85269	-0.846222	0.328724	0.202974	-1.44435	0.222796	0.125723	1	-5.85269
3090651	625602	483348	3090512	-0.211498	-0.856078	-1.11844	-0.428259	-5.85126	-0.234902	-0.901316		-0.0479702	0.651031	0.61078	-0.248917	0.4008	-0.342137	1	-5.85126
2952030	513457	396808	2951999	0.281212	-0.277048	0.231907	-0.603922	-0.3996	0.330088	0.767659	-5.85085	-1.19241	-0.0437931	0.297125	0.144151	-1.72793	-0.828132	1	-5.85085
3480424	941855	724532	3480411	-0.068024	-0.555939	-0.00142163	-0.848854		0.276153	1.13412	-2.42938	-5.84997	0.0668799	0.177887	0.239106	0.614982	0.455224	1	-5.84997
2606923	237337	181418	2606859	-0.36873	-5.84987	-0.107564	0.131641	0.0260488	-0.27544	-0.193959	-0.0323151	0.0544443	0.012305	-0.266973	0.519821	0.0631114	-0.0335445	1	-5.84987
2696099	309103	237387	2696040	-1.73523	-0.561377	0.339002	-1.2768	0.538486	-1.72638	0.0194647	-0.243256	1.03941	-0.344815	0.644834	0.670836	-0.350191	-5.84699	1	-5.84699
4022247	1384439	1053285	4022183	-1.40989	0.359174	-0.994904	-0.651973	0.622041		-0.720407	-5.84383	0.946476	-0.548781	-0.1593	-0.0293804	-1.38704	1.44579	1	-5.84383
3971775	1344299	1022836	3971768	-0.584558	0.122227	-0.0124169	0.643149	0.526544	-0.0913549	0.307801	-0.756899	0.193463	-5.84195	0.297322	0.312642	-0.447177	0.173059	1	-5.84195
2655177	276004	211701	2655168	0.391428	-0.601777	0.00964032	-1.26044	-0.270908	0.208835	0.793957	-5.83874	0.125148	0.00102248	0.473859	-0.87307	-0.173891	0.94172	1	-5.83874
3913023	1296355	987220	3913018	0.541736	0.214265	0.236007	0.0655651	-0.416768	0.227614	-0.144288	-0.156707	-0.197115	0.604218	0.0403975	-0.0252158	-0.00992835	-5.837	1	-5.837
3863333	1255689	957411	3863323	-0.249356	0.179963	0.285335	-0.977869	-0.0183275	-0.111333	-5.83512	0.189241	-1.34989	-0.455792	0.270209	1.17659	-2.70115	0.819844	1	-5.83512
2488161	141347	106605	2488114	0.0558901	-5.83055	-0.239112	0.200973	0.31997	-0.427173	0.35513	0.171429	-0.155357	0.596362	0.253823	0.470944	-2.78382	0.102829	1	-5.83055
4001909	1368305	1041015	4001850	0.297196	-0.64908	0.247973	-0.503351	-0.114451	-0.0461948	0.252103	-5.82496	-0.573325	0.526799	0.724055	-1.14016	-0.441533	0.93338	1	-5.82496
3332651	821171	634180	3332626	0.0200309	-0.238108	0.386619	-5.82379	0.251862	0.627552	0.128331	0.118069	-1.53385	-0.198598	0.33506	0.0350752	-0.297304	-0.0878965	1	-5.82379
2425808	90721	68147	2425756	-0.0791242	-0.662472	-2.92859	0.643075	0.286638	-2.82991	0.823455	-1.71133	-5.79807	-1.67856	-1.66935	-1.19296	-1.01439	0.506542	1	-5.79807
2955695	516501	399051	2955691	-0.486921	-0.0170884	-0.625796	-0.64132	-5.79728	-0.21395	-0.885213	-3.09361	0.138966	-0.359819	-0.0501751	-0.0846094	-0.63596	0.548094	1	-5.79728
3119076	648049	501352	3119017	-0.636823	-5.79408	-0.363304	0.975115	0.574153	0.550685	0.268503	-0.0669695	-4.20479	-1.30454	-3.4962	-0.195859	-3.73583	-4.39387	1	-5.79408
3545882	994458	765360	3545634		0.0112712	0.3892	0.354981	0.0848186		-0.571237	-5.79134		0.471253	0.67008	-1.27015	0.224743		1	-5.79134
3907016	1291526	983528	3907011	0.502568	-0.357285	0.513943	-0.767464	0.962212	0.412132	-0.65985	-1.15938	0.173402	0.110956	0.377669	-5.79082	-1.68922	-0.833335	1	-5.79082
2939053	502838	389085	2939034	0.251161	-0.310445	0.645852	0.301939	-0.474086	-0.313309	-0.318997	-5.7868	0.224434	0.00596104	0.0427435	-0.528937	-0.0587083	0.60534	1	-5.7868
2925274	491583	380230	2925237	0.357456	-0.706486	-0.649673	-0.457958	-0.564548	0.316157	0.538225	-5.78318	-0.346348	0.194962	0.552901	-1.72747	0.0307566	0.35682	1	-5.78318
3820789	1219841	933016	3820758	0.727486	-0.345182	0.144031	-0.506017	-0.942861	-0.0426821	-0.340964	-5.77808	-0.467094	0.963975	0.0793384	0.33174	-0.326513	0.456751	1	-5.77808
2478288	133375	100308	2478269	-0.124067	-0.00286957	0.0207384	-0.227133	-0.140793	-0.203158	0.0173145	-0.517856	-5.77394	0.22942	0.129793	0.224952	0.0916447	0.0272002	1	-5.77394
3431657	901818	694559	3431620	0.588874	-0.37993	0.473871	0.573363	0.447541	-0.0511806	-0.147424	0.633034	0.0569494	-1.83568	-1.6628	-5.77281	0.13342	0.0737799	1	-5.77281
3537933	987713	760218	3537884	0.488558	0.202946	0.182403	-0.682208	0.258704	0.148624	0.254866	-0.228719	-1.34289	0.106771	0.364012	-5.76935	-0.541636	0.0446875	1	-5.76935
2573624	210445	160192	2573570	0.150024	-0.727233	0.347845	0.0873025	0.0201864	0.572225	-1.61237	-0.572459	-1.34156	-0.561297	-0.309233	-5.76334	0.620078	-0.318138	1	-5.76334
3017084	565988	437319	3017080	0.504391	-5.7627	0.0214907	1.21461	-0.370484	-0.128342	-0.635636	-0.46991	0.0471367	0.100353	0.141872	0.100145		0.0883288	1	-5.7627
3265597	766378	592362	3265565	-5.76039	-0.651207	-0.62781	-0.294743	-0.317412	-1.95997	0.772331		-4.76734	0.949535	-1.01858	0.6727	0.556401	1.24879	1	-5.76039
3754755	1165690	892212	3754736	-0.43779	0.264582	0.841244	-0.57304	-0.532308	-0.427644	0.336111	-5.75851	-0.45612	0.459738	-0.0377026	1.27656	-1.68599	0.164033	1	-5.75851
3830263	1227737	938582	3830246	-0.467273	0.405196	0.322903	0.0640099	-0.228533	-0.52983	0.276233	0.222858	0.454321	-0.325264	-0.281865	-5.75751	0.205341	0.546583	1	-5.75751
3452899	919195	707587	3452865	-0.115523	1.27284	-0.846907	1.04037	-2.54096	-0.844092	-0.0965324	-2.06622	-1.72004	-5.75572	-0.193496		-0.523539	-0.527024	1	-5.75572
3323792	813917	628833	3323748	0.323167	0.201975	-0.959744	0.325609	1.31493	-0.353876	-1.81325	-0.493739	-5.75315	-0.68777	-0.330521	-0.225354	0.289313	0.0330661	1	-5.75315
3599795	1038179	798347	3599758	0.469244	-2.46443	-0.973218	-0.860315	-5.74601	-0.138519	-0.279294	-0.905369	-1.94395	0.852881	0.977755	-0.589612	-0.898244	0.226241	1	-5.74601
2824512	411084	318110	2824483	-0.14598	0.297904	0.264818	0.19985	0.0425237	-0.0362244	0.243948	-5.74574	0.0289627	-0.146147	0.110805	-0.121061	-0.187157	0.254337	1	-5.74574
3686301	1109553	851094	3686278	-0.471279	-0.20578	-5.74518	-0.154525	0.299582	-0.0621689	0.312663	0.208649	0.494109	-0.368522	0.172955	0.00167879	0.330771	-0.413856	1	-5.74518
3600244	1038538	798646	3600212	-0.106394	0.549713	0.041645	0.281631	0.792231	0.164864	-0.081888	0.270839	-5.74456	-0.288681	-0.381457	-0.333404	-0.147489	-0.230992	1	-5.74456
2486199	139768	105377	2486178	0.536627	-1.70747	-0.362837	-0.73558	0.00273497	0.486654	0.864035	-5.74311	-0.427106	-0.50927	0.347897	-0.919589	-1.07415	0.549123	1	-5.74311
2407402	76058	56552	2407392	1.00753	-5.74176	-0.280137	-1.08429	-0.403747	-0.113876	0.874955	0.00843157	0.272666	-0.0612502	-0.114028	0.0419502	-0.0320257	0.355682	1	-5.74176
2550352	191693	145622	2550339	0.521696	-0.322378	0.113482	-0.494985	-0.312098	-0.259554	0.841338	-5.7378	-0.598188	0.161342	0.420834	1.09456	-0.68286	0.154769	1	-5.7378
4004224	1370134	1042483	4004044	-5.7332	-1.10704	0.151603	0.452187	1.00021	0.477225	0.676022	-0.233292		0.171214	0.593688	-0.956449	-2.04212	0.376102	1	-5.7332
2984580	539566	417084	2984573	-5.73313	0.148674	0.884308	0.292313	0.223526	0.359237	0.33363	1.02198	-2.66053	-2.78903	-0.0961036	-4.7085	-0.247401	0.439732	1	-5.73313
3895121	1281968	976328	3895118	0.0731682	0.238538	-0.290567	0.450576	0.195712	0.070461	-0.230953	-5.73236	0.281944	-0.507432	-0.61095	0.262597	0.267796	0.00950589	1	-5.73236
3552093	999315	769175	3552083	-4.89215	-5.73198		-0.569268				0.124005				-3.85751	-4.74781		1	-5.73198
3224413	732601	566662	3224366	0.31827	-0.270997	-0.0159822	0.263101	0.0502894	-0.293767	0.961538	-5.7279	-0.487375	0.245476	0.118229	-0.401697	-0.0105158	-0.212834	1	-5.7279
3690292	1112831	853360	3690193	0.253884	-0.332039	0.0882846	-0.505815	-0.415585	0.443609	0.384787	-5.72779	-0.336126	0.496111	0.176107	-0.259997	-0.274385	0.277286	1	-5.72779
3693693	1115514	855527	3693673	0.23875	-0.0920429	0.190037	0.0885926	-0.0596403	0.587968	0.246562	-5.72093	-0.149315	0.452317	0.261242	-0.86938	-0.741857	0.220125	1	-5.72093
2812694	401737	310661	2812690	0.0805778	-0.0428759	0.0375529	-0.19796	-0.063798	-0.0884729	0.748521	-5.72083	0.179007	-0.0162767	0.485632		0.60769	0.363513	1	-5.72083
3265580	766361	592349	3265565	-5.71746	-0.332406	-0.764214	-0.279189	-0.661655	-1.48319	0.489194	-2.91034	-4.14	0.905276	-0.149816	0.661178	0.47623	1.14016	1	-5.71746
2376484	50636	37751	2376457	0.234379	-5.71488	0.298849	0.928513	0.122494	0.476183	-0.427959		0.283192	-0.102991	-0.0840305	-0.904915	0.118732	0.683373	1	-5.71488
2854320	435025	336655	2854241	-0.0583839	-0.104396	0.0339043	0.425854	-0.338674	-0.00796619	0.321276	-5.7107	0.243944	-0.258	-0.301995	0.220922	0.170088	0.355434	1	-5.7107
3935322	1314373	1000971	3935300	-0.150431	-0.6239	0.022196	-0.16155	-0.0590756	0.445102	-0.124631	-5.70316	0.362985	-0.2585	0.204082	-0.503402	0.56049	0.251988	1	-5.70316
3359963	843567	650714	3359910	0.537828	0.441646	0.112795	-0.132782	-0.0113483	-0.229959	-0.0638585	-5.69642	-0.339699	0.804278	-0.00956513	0.15433	-0.486234	-0.310262	1	-5.69642
2967174	525782	406309	2967151	0.389211	-5.69209	0.396631	-0.0848544	-0.322172	0.0215587	-0.410383	-0.68353	-0.262187	-0.146529	0.573103	-0.0379348	0.510941	0.435318	1	-5.69209
2707827	318301	244718	2707824	-0.27874	-1.05387	-0.795965	0.943094	-1.09621	0.792261	0.587471	-5.68	0.334223	0.252447	0.337322		0.110234	0.298547	1	-5.68
3750403	1162145	889626	3750369	-1.32553	-0.318564	-1.09537	-0.216673	0.0126932	0.485902	-5.67682	0.0184095	0.663436	0.451963	-0.698968	0.00162518	-1.96644	-1.06431	1	-5.67682
2896294	468436	362609	2896177	0.496668	-0.471058	0.77512	-0.694411	0.506462	0.244974	0.388812	0.0947985	-2.27773	0.209521	-0.011775	-5.676	-0.753856	0.217896	1	-5.676
2534430	178916	135624	2534354	0.489068	-0.85436	0.557617	-0.621644	0.0152722	0.36105	0.884277	-0.695182	-1.49568	0.323633	-0.147409	-5.67456	-0.566185	0.37177	1	-5.67456
2458654	117121	87804	2458649	0.247631	0.0591935	0.399827	0.234024	-0.290884	0.148606	0.29549	-5.67218	-0.231217	0.0798104	0.378893	0.118521	-0.0248446	-0.0776769	1	-5.67218
3872691	1263518	962610	3872678	-0.858804	-0.132821	0.220754	-0.0159232	-0.109904	-0.21232	-0.0384802	0.930892	0.349143	-5.66896	-0.417681	-0.370108	0.0403666	0.124816	1	-5.66896
3474177	936731	720686	3474104	-0.114056	-1.5809	0.192052	0.288333	-5.66644	-0.348887	-0.0995501	0.154932	0.312072	0.121651	-0.342535	0.385459	0.489484	-0.11137	1	-5.66644
3185504	701093	542596	3185498	-0.260847	0.167148	0.375418	-0.266681	-0.0380593	0.326422	0.520139	-5.66553	-0.788747	0.304628	0.163494	-0.121134	-0.937626	0.367496	1	-5.66553
2583300	217957	166228	2583254	0.14656	-0.162426	0.0254012	-0.98054	-1.00725	-0.215374	0.0816972	-5.66215	0.122136	-0.0543763	0.65375	-0.826043	-0.238799	0.61037	1	-5.66215
2931456	496561	384187	2931391	1.17187	-0.202266	0.478201	-1.33718	-5.65554	0.50863	0.0708207	-4.10957	-1.07559	0.64319	0.670526	-4.8213	-0.381795	0.387954	1	-5.65554
2954401	515425	398252	2954355	0.22591	-0.719248	0.282048	-0.262388	-0.154636	0.407093	0.339734	-5.65415	-0.138361	-0.0464298	0.347006	-0.126204	0.211989	0.300345	1	-5.65415
3334260	822534	635118	3334257	0.0075323	0.595974	0.0712375	0.801596	-0.387713	0.153906	-0.100674	-5.65188	0.120965	-0.384352	0.0385636	-0.385125	0.105746	-0.049491	1	-5.65188
3651546	1080950	830331	3651509	-0.0326839	0.482976	-0.0496832		0.653082	-0.713642	-0.0456992	-5.64716	-0.350601	0.117029	-0.238837	0.482127	0.273444	-0.621526	1	-5.64716
3975251	1346997	1024981	3975227	-0.206749	-0.212742	0.355366	-5.64533	-0.41627	0.48434	-1.20175	0.675183	-2.86203	-0.436189	0.26044	-0.313572	0.398089	0.210431	1	-5.64533
3137598	662956	512761	3137530	0.825483	-1.31476	0.0762732	-0.280527	0.0277665	0.658228	0.780985	-5.64376	-1.98425	0.473025	0.170352	-0.624475	-0.316332	0.250103	1	-5.64376
3209433	720627	557315	3209384	-0.206769	0.342688	0.0599342	0.0166254	0.178229	0.308457	0.294651	-5.63935	-1.145	0.0202651	0.253046	-1.32716	0.00483312	0.343669	1	-5.63935
3730787	1145848	877880	3730784	-0.0880112	-0.185095	-0.236007	-0.546969	-0.112721	0.0210537	0.397783	-5.63836	0.44541	-0.0025436	0.294723	-1.47317	0.98901	0.214645	1	-5.63836
2964209	523393	404394	2964200	0.470236	-0.07446	0.0182346	-0.0921647	-0.112332	-0.478134	0.657493	-5.63615	-0.164393	0.126954	0.141749	-0.683726	0.343156	0.320204	1	-5.63615
3706854	1126133	863495	3706842	0.119984	-0.00342066	0.324414	-0.307394	0.14245	0.223641	0.114552	-5.63434	0.305933	0.200182	0.120088	-0.570119	0.22252	0.234357	1	-5.63434
3256622	758925	586706	3256590	0.155451	-0.170565	0.464138	-5.63377	-0.145427	0.0631687	0.0892403		-0.691711	-0.28885	0.0428371	0.213731	-0.111915	0.251614	1	-5.63377
2854105	434822	336484	2854092	0.0559464	-1.16	-0.431605	-0.538372	-0.497872	0.67576	0.493414	-0.555821	-0.242896	-0.132862	0.620661	-5.62724	0.0518112	0.357367	1	-5.62724
3507349	963423	741438	3507282	0.262619	0.0668522	0.056934	-1.1906	0.00254119	0.200185	0.187864	-5.6267	-0.0649246	0.0362437	0.399325	-0.43597	-0.131933	-0.083751	1	-5.6267
3779871	1186862	907354	3779817	0.517865	-0.189918	-0.0972038	-0.230074	-0.316832	0.460801	0.138152	-0.215905	-0.805908	0.423547	-0.0860252	-5.61925	0.154023	0.188827	1	-5.61925
3850964	1245458	950296	3850960	-1.62664	-2.79268	-1.33148	0.290375	-0.00318044	-0.400634	-0.176082	0.957524	-0.088843	-0.0994196	0.347471	0.190456	-1.24864	-5.61632	1	-5.61632
3184489	700306	541978	3184408	-0.0412733	-0.361284	0.379912	0.199845	0.634336	-0.641765	-0.150934	-5.6123	0.540651	0.423933	-0.18144	-0.564824	-0.127704	-0.324926	1	-5.6123
2381024	54295	40597	2380991	0.591312	-0.760891	0.517746	-0.319852	-0.267943	0.624802	0.381304	-5.61141	0.193709	-0.800071	-0.23096	-0.243186	0.1599	0.383356	1	-5.61141
3741183	1154480	884161	3741171	0.339083	0.192101	0.159378	-0.123982	0.239169	0.0719063	-0.4449	-5.60905	-0.142329	0.35219	-0.407635	0.20367	0.0350285	0.367126	1	-5.60905
3157469	678920	525612	3157460	0.0260504	0.646213	0.0695538	0.131273	0.013255	-0.156809	-0.609706	0.543938	-0.200299	0.588974	0.166554	-5.60871	0.303101	-1.24726	1	-5.60871
3402613	878280	676601	3402571	0.243434	-0.141241	-0.112655	0.363818	0.34098	-0.542097	-0.28985	-5.60591	0.382648	0.2163	0.429629	0.551988	-0.234178	0.268481	1	-5.60591
3195041	709190	548528	3195034	0.0659309	-5.60292	0.00055464	-0.656786	-1.13346	-0.200884	0.824685	-0.170845	-0.487825	0.171188	0.495957	-0.113649	-0.459671	-0.759721	1	-5.60292
2876632	452460	350549	2876608	0.221702	-0.378747	-0.0846699	-5.60274		-0.162016	-0.234435	-2.73007	0.353971	-1.33164	-0.267547	0.0613292	-0.168204	0.616463	1	-5.60274
3687872	1110868	851964	3687870	-0.659579	-0.0918024	0.424779	-0.622834	0.490748	-1.02795	-5.59546	1.01869	0.526691	0.163632	0.221624	0.665328	-0.811115	-0.0486164	1	-5.59546
2517414	165027	124942	2517408	0.526531	-0.955877	0.0482999	-0.324526	-0.518176	0.44444	0.0125991	-5.59148	-0.248178	0.21494	0.332112	-0.0156826	0.07459	0.392997	1	-5.59148
3190899	705616	545996	3190893	0.287715	-0.138581	0.761707	-1.07327	-5.58768	-0.322088	-0.148969	0.410626	0.269749	-0.0351012	0.733213	-0.528317	0.235784	0.263636	1	-5.58768
3939283	1317575	1003198	3939277	-0.538715	0.549731	0.312246	-5.58497	0.610125	0.234499	-1.61489	0.253816	0.256193	0.312587	0.218731	-0.244793	-1.08231	0.357585	1	-5.58497
3175632	693538	536829	3175597	-0.133498	-0.107334	-0.133422	0.400562	-0.0714139	0.379861	0.71442	-5.57971	0.159855	-0.172945	-0.680917	-0.29963	0.0642567	-0.130708	1	-5.57971
3887259	1275553	971566	3887241	-5.57731	0.160876	0.289672	-0.255515	-0.829979	0.0106042	-0.677191		-1.07867	0.374158	0.457377	1.23726	0.419475	-0.592905	1	-5.57731
3911020	1294796	986002	3910980	-0.658614	-5.57694	0.315574	0.225102	0.155956	0.172984	0.351899	0.28263	-0.197154	-0.577018	0.239392	-0.650887	0.275359	-0.930809	1	-5.57694
2444911	106165	79340	2444899	0.397002	-0.107465	-0.0700592	-0.214294	-0.0672931	0.0897207	0.0240674	-5.57192		0.65937	0.388818	-0.504742	0.0539172		1	-5.57192
3202437	715024	553126	3202421	0.0889036	-0.096327	0.641125	-0.408859	-0.029164	0.211902	-1.99698	-0.481665	-5.5688	0.0230396	0.398073	-0.481349	0.180771	0.427847	1	-5.5688
2421857	87523	65629	2421843	0.190316	0.255807	0.350866	-5.56408	-0.0957471	-0.112929	-0.0998634		0.232957	-0.364678	-0.231758	0.0233364	0.269976	0.435537	1	-5.56408
3887227	1275523	971544	3887210	0.162258	0.315601	-0.0769864	0.627927	-0.466927	0.0671996	0.499637		0.0156541	-2.18105	-0.0366283	0.33008	-5.56405	0.474883	1	-5.56405
2350995	29451	22195	2350981	0.621653	-1.57532	-1.62352	0.524007	-2.72766	-3.03901	0.428097	-1.94721	-5.55045	-1.94557	-0.349129	0.741175	0.808939	-3.45364	1	-5.55045
2617190	245745	187978	2617188	-0.167739	-5.54889	0.17275	-0.339344	0.333459	-0.02447	-0.328976	0.691124	0.603377	-0.547771	0.161639	0.875304	0.522474	-0.518116	1	-5.54889
3265606	766387	592371	3265565	-3.54126	-0.338178	-0.728005	0.201732	-0.72428	-1.32714	0.324471	-3.30849	-5.54798	0.568332	-1.00055	0.828567	0.785906	1.21976	1	-5.54798
3113417	643734	497847	3113352	-0.762013	0.64693	-3.38208	-0.276147	0.366942	-1.61479	-0.441931	-5.5415	-0.363895	-0.177084	-0.39363	-4.11499	0.109639	0.574821	1	-5.5415
2907707	477842	369297	2907671	0.430314	0.700668	0.846125	-5.53964	-0.449568	-0.388626	-0.127694	0.14534	-0.143697	-0.354731	-0.230206	0.272021	-0.473982	-0.367547	1	-5.53964
3485432	945985	727678	3485292	0.134905	-0.348465	0.279767	-0.0743199	-0.113137	0.358667	0.10954	-5.53414	0.570204	0.0849225	-0.0677911	0.0101491	0.141391	-0.77794	1	-5.53414
2459819	118098	88520	2459793	-5.53269	0.501782	0.410982	0.105337	1.05819	-1.19552	0.131235	0.143809	0.883836	-1.72123	-0.145804	-0.410971	-0.901073	0.324659	1	-5.53269
3534144	984740	757908	3534128	0.479087	-0.21102	0.0180993	-0.252663	-0.283324	0.0656101	0.323783	-5.52945	0.245571	0.602536	0.216327	-0.907874	-0.100907	-0.470656	1	-5.52945
4048252	1405014	1068868	4048241		0.532925	-3.21731		0.274763	-5.12671	0.429553			-5.52792	-4.27069	1.04168	0.753721	0.60593	1	-5.52792
3518591	972503	748566	3518496	0.572377	-0.0445218	0.00265736	-0.497543	-0.554725	0.461561	0.390975	-5.52504	-1.3309	0.531462	0.203925	-0.167381	0.184366	-0.523352	1	-5.52504
3190396	705147	545668	3190394	0.0569498	-0.214126	-0.101028	-1.9204	-0.318175	0.235734	0.489716	-5.5218	-0.329282	0.290126	0.389572	0.625722	0.324952	0.332185	1	-5.5218
3335933	823968	636024	3335907	0.321323	-0.05399	0.279466	-0.0884396	0.191408	-0.147342	0.0480989	-5.5187	0.138083	0.0985716	-0.24889	0.360395	-0.260901	0.327429	1	-5.5187
2726021	333041	256031	2725977	-1.12271		0.762572	0.36243	-5.51863	0.200689	-1.76076			-0.45046	-0.557458	0.102868	0.771415		1	-5.51863
3018334	566974	438097	3018309	0.438171	-0.155869	0.174706	0.00931404	-0.533124	0.240243	0.00929587	-5.51798	-0.431164	0.493997	-0.0754167	-1.23328	-0.742427	0.401014	1	-5.51798
3393973	871231	671269	3393946	-0.464225	-0.439529	0.645578	-5.51711	-0.144522	0.255701	-0.21124	0.15532	-0.791408	-0.000820494	0.4382	-0.549322	0.0884907	0.888833	1	-5.51711
3748468	1160672	888505	3748449	0.951084	-0.639248	0.688647	-1.91858	-0.508324	-2.28261	-0.151812	-3.15098	0.599372	-0.185515	0.727768	-5.51482	-0.67958	0.274226	1	-5.51482
3468774	932281	717239	3468743	-0.0435063	0.27818	-0.159628	-0.46004	-0.33846	-0.716882	0.271146	-5.51391	-0.752933	-1.59972	0.560684	-0.335324	0.174729	1.26142	1	-5.51391
3666071	1092927	838870	3666033	0.20399	-0.297548	0.292329	-0.50136	0.321419	0.667809	-0.0831726	-5.51212	-0.0143409	-0.490278	-0.0173873	-1.13804	0.404863	0.696937	1	-5.51212
2340390	20944	15572	2340350	0.171283	-0.67955	-0.248889	-0.154529	0.303768	0.183337	0.159996	-5.50938	0.163671	-0.221908	0.189029	-0.103217	0.230201	0.308194	1	-5.50938
2823833	410529	317690	2823820	-0.19862	0.455466	0.118693	0.199507	0.370266	0.593066	-0.504407	-5.50367	-0.109777	-0.514446	-0.232218	0.0647605	0.00360258	0.0750856	1	-5.50367
3237313	743417	574599	3237286	0.260047	0.00208271	0.122111	0.0793222		0.0247687	-0.371057	-0.748258	0.267893	-5.50243	0.376525	-0.536661		0.326943	1	-5.50243
3838780	1235059	943441	3838757	-0.007407	0.209102	0.43624	0.141131	-0.172396	0.208544	-0.242329	-5.50108	0.270585	0.0357254	0.117272	0.0804267	0.190692	0.0411069	1	-5.50108
4030146	1390796	1058063	4030063	0.337977	-0.295321	0.525667	-5.49939	0.162081	0.125066	0.239137	-0.816437	-0.110959	0.624822	0.332582			-0.77936	1	-5.49939
2655701	276487	211976	2655688	0.208749	-0.731793	0.345551	0.283807	-0.217162	0.669157	0.151231	-5.49905	-0.27799	-0.555877	0.165978	-0.638641	0.075176	0.696253	1	-5.49905
2566554	204852	155791	2566504	0.678608	-1.31867	1.04682	-3.11267	-0.0882655	0.438924	-2.61223	-1.3023	-2.01525	-2.7436	-5.49685	1.63291	-2.2458	-1.46069	1	-5.49685
2927259	493127	381480	2927255	-0.71771	1.23253	0.0964925	0.590297	0.726152	-0.632999	-1.5182	-5.49029	1.05009	-1.12729	-0.230329	0.120234	-0.603937	0.277199	1	-5.49029
2866232	444230	343972	2866225	0.328187	-0.067983	0.272015	-0.275465	0.398146	0.0282444	-0.574356	-5.48892	-0.862842	0.603143	0.231876	-0.543067	-0.449609	0.0213276	1	-5.48892
2840179	423745	327779	2840036	0.122765	-0.047169	0.243573	-5.48783	-0.0418628	0.125051	-0.0847402	-2.30074	-0.0713056	0.306487	0.176198	0.185905	-0.0560864	0.0289938	1	-5.48783
3662490	1090042	836818	3662444	0.280848	-0.711969	-0.779602	-0.174051	0.330578	-5.48439	1.72545	0.217936	0.207444	-1.11747	-0.276681	-0.477855	-0.882199	1.11452	1	-5.48439
4035056	1394688	1061112	4035017	0.479386	0.594012	0.262178	-5.47889	0.0549434	0.417999	0.125115	-2.47981	0.258216	-0.120875	0.449328	-4.4847	-3.38446	0.0927955	1	-5.47889
3451890	918341	706973	3451814	0.155152	-1.71291	0.335167	-0.0189081	0.0960043	0.58081	0.119853	-5.47816	-1.8071	0.318667	0.417958	-0.736734	-0.277783	0.364742	1	-5.47816
2550700	191983	145853	2550542	0.780435	-0.674471	0.22686	-0.285723	-0.121853	0.136439	0.579359	-5.47627	-1.68204	0.600702	0.54101	-0.595507	-0.454002	0.487928	1	-5.47627
3989701	1358567	1033667	3989678	0.00954955	-0.818567	0.266586	0.381019	0.660015	-0.0678483	0.273606	-5.47504	0.255803	0.287835	0.0511708	-0.135867	-0.509224	0.417587	1	-5.47504
3880722	1270062	967572	3880706	-0.0178052	-0.967027	0.562136	0.0268056	0.423738	-0.162067	1.03489	-5.47222	0.852702	-1.07394	-0.308	-0.339664	-0.296608	0.204417	1	-5.47222
3727722	1143279	875940	3727712	0.633504	-0.222563	0.732176	-0.759566	-0.184006	-0.171822	0.677234	-5.46892	-0.92505	0.220246	-0.0823876	-1.38908	0.444038	0.414136	1	-5.46892
3204730	716893	554433	3204721	0.151234	0.422519	0.220891	-5.46875	-1.5678	-1.05054	0.799686	-0.576105	-0.440611	-0.460164	-0.344065	0.141409	-0.614502	0.0873404	1	-5.46875
3155771	677464	524488	3155637	-0.86801	-0.136812	0.683746	-1.78535	0.222797	0.282459	-0.612942	-1.16336	-0.198815	-1.1351	-5.46855	0.862168	0.145997	0.876766	1	-5.46855
2369875	45069	33537	2369843	-0.140668	0.377235	0.342188	0.637843	-0.536718	-0.0414342	-0.488443	-5.46516	-0.237077	0.350511	0.240609	0.282326	-0.311443	0.272593	1	-5.46516
2591670	224849	171685	2591643	0.517206	0.0580253	0.687726	-0.0912175	-4.99594	0.0389685	0.438255	-0.175229	-1.00612	-1.21166	0.0842196	-5.46213	-0.0483325	0.500731	1	-5.46213
2495418	147225	111025	2495410	-0.0156574	0.134519	-0.0732614	-5.45786	-0.021827	-0.0447385	0.151743	0.140092	-0.16933	0.611311	-0.517227	0.54012	-0.366954	0.299288	1	-5.45786
2339530	20219	15011	2339511	-1.07432	0.779457	0.0159555	-1.47295	0.437566	0.300756	-0.494593	0.20542	-5.44269	0.401975	0.296065	-0.117383	-0.58005	0.551667	1	-5.44269
2583647	218268	166464	2583631		-5.44242	-0.0600148	-0.120037	0.534924	-0.046921	1.18718	-0.364988	0.458865	0.361369	-0.356324	-1.50329	0.0372221	0.715361	1	-5.44242
3527423	979354	753898	3527418	1.00277		-2.53042	-0.274435	0.177287	0.009751	-5.44006	1.23392	-4.24997		-3.09572	0.1963	1.24172	1.26901	1	-5.44006
2571102	208526	158639	2571075	0.13395	0.473799	0.373982	-5.4318	-0.261528	-2.32668	0.752618	0.670523	0.0818711	-1.94632	0.605435	-3.21538	-0.149933	0.594154	1	-5.4318
3687098	1110216	851555	3686992	0.343039	0.65827	0.559977	-0.426242	-0.0468876	-0.240406	0.3686	-5.42626	-0.0118291	-0.244934	0.459516	-0.319029	-1.92453	0.942146	1	-5.42626
3815057	1215008	929738	3815045	-0.791846		-0.374286	-5.42581	-0.56649	-3.0185	-1.08364		-3.07562	1.70893	0.769726	-0.195134	-0.581736		1	-5.42581
2640865	264526	202651	2640855	0.535238	-0.0802794	-5.42529	0.482777	-0.734136	0.141545	-0.487506	-0.150782	-0.393851	0.0454037	-0.0518167	0.855321	0.17262	0.16297	1	-5.42529
3895595	1282386	976580	3895552	0.660454	-2.28212	0.595523	1.12097	-4.48642	-3.23045	0.273941	0.700876	-2.53849	-5.42511	0.344979	0.768292	0.459649	-2.20732	1	-5.42511
3625573	1059558	814363	3625539	-0.157948	-0.131037	-0.248023	0.417836	0.337566	0.190948	0.326885	-5.40913	-0.152431	-0.754369	-0.082616	-0.241119	0.352028	0.373054	1	-5.40913
3553650	1000607	770130	3553607	0.887138	-0.963559	-0.175874	-1.32295	-0.380324	-0.0412324	0.382395	-5.40723	-0.234976	0.415512	0.206218	-0.122014	-0.00386777	0.779647	1	-5.40723
3451876	918327	706961	3451814	0.218509	0.0438931	-0.0185392	-0.399712	0.464153	0.0498529	0.126112	-5.40646	-0.388328	-0.0288355	-0.0206282	-0.268192	-0.427365	0.0157093	1	-5.40646
2832316	417410	322925	2832315	1.44805	-0.76605	-2.74088	-2.68403	0.0268089	-0.587475	1.27186	-2.95578	0.560283	0.223496	-0.503009	-1.98299	-1.56679	-5.38634	1	-5.38634
2498745	149956	113095	2498732	0.868046	-1.50726	0.0346639	-1.56584	-0.163193	0.193655	0.0774427	0.288897	-0.12506	0.00809669	-0.0444023	-5.38422	-0.10579	0.695071	1	-5.38422
2526499	172390	130699	2526419	0.495648	0.652817	-0.0355484	0.404573	0.393611	-0.292993	-0.346209	-5.38132	-0.731576	0.430848	-0.281623	-0.0355914	-0.279819	0.264962	1	-5.38132
2361021	37618	28050	2360989	-0.495388	-0.180414	0.26526	-5.37993	0.0599517	0.66883	0.90643	0.0734854	-0.212508	0.00021614	-0.274848	-1.79379	0.143788	0.378752	1	-5.37993
3852170	1246488	950977	3852133	-1.29527	0.0791113	-1.67935	-0.699403	0.851486	-0.888025	1.10658	-1.87909	-5.3765	1.0759	0.256175	-0.300416	0.529057	-1.86886	1	-5.3765
2626148	253019	193303	2626141	-0.1729	-0.279429	-0.0922171	-0.630951	0.0884399	0.0546935	0.69761	-5.37366	-0.169315	-0.0315696	0.335361	-0.366832	0.159734	0.605175	1	-5.37366
3082234	618793	478076	3082181	-0.354952	-0.24629	0.0958256	0.28958	0.510412	-0.768003	0.240463	0.385642	0.0783363	0.354082	-0.0971379	-5.37199	0.225854	-0.39974	1	-5.37199
2912461	481560	372132	2912416	0.419975	-0.0889497	0.178241	-0.0802607	-0.693256	0.261484	0.100731	0.237172	-5.37126	0.215331	0.131188	-0.401008	0.239534	-0.62116	1	-5.37126
3556999	1003295	772056	3556990	-0.141726	1.12693	0.247652	0.345625	-5.37006	-0.785726	-0.79645	0.730584	0.204302	0.35065	0.917881		-0.13312	-0.517934	1	-5.37006
2325006	8270	6116	2325002	-0.0854839	-0.464879	0.223055	0.184065	-0.0672025	0.698372	-0.979902	0.00734611	0.323564	0.156529	0.316425	-5.36968	0.872215	-0.0966426	1	-5.36968
2946880	509089	393968	2946845	0.49362	-0.449889	0.390549	-0.476603	-0.443224	-1.03247	0.995446	-5.36884	-0.909658	-0.029086	0.433981	-0.669442	-1.82218	0.789297	1	-5.36884
3626727	1060475	815077	3626704	0.220041	-0.223975	0.247364	-4.07996	-0.149014	-0.660859	0.893651	-5.36437	-0.571441	1.00441	0.514921	-0.756	-0.146637	0.565978	1	-5.36437
3719366	1136518	871044	3719362	0.241175	-0.962864	0.445503	-0.732184	0.586701	-0.0505287	0.549433	-5.36374	-0.366399	0.783794	-0.144937	0.185736	-0.0965478	-0.273461	1	-5.36374
3188501	703534	544486	3188478	-0.899863	-0.432514	0.615613	-0.71013	-5.35952	0.217169	-0.658197	-0.263918	0.0188331	-0.612299	-0.390319	0.625798	0.190254	0.785932	1	-5.35952
3653341	1082394	831359	3653317	-0.0480776	0.430755	0.292359	-0.333221	-0.0159912	0.168942	-0.936821	-5.35948	-0.213942	-0.0501577	0.356247	-0.11353	0.485951	-0.269045	1	-5.35948
2673607	290950	223210	2673594	-0.27166	0.970846	-0.248018	0.200304	0.681902	-0.326748	0.245658	-0.560584	-5.35709	-0.605377	-1.0715	0.645712	0.556947	-0.043725	1	-5.35709
2769818	367809	283509	2769810	0.45461	0.048009	-0.00257571	-0.195504	-0.178006	0.0433182	0.0416778	-0.982886	0.0137982	0.0250836	-0.0564323	-5.35567	0.0836692	0.0426482	1	-5.35567
2773892	371034	286030	2773872	0.317274	-0.24852	0.160927	-0.707251	0.146851	0.0238749	0.477103	-5.35355	-0.326331	0.131237	0.0752456	0.218186	-0.159961	-0.193945	1	-5.35355
3138218	663436	513153	3138204	0.0671391	-0.77978	0.145126	-0.542262	-5.35077	1.48102	-0.937655	-0.189432	-0.691524	-0.113929	-0.205743	0.285328	0.413934	0.87003	1	-5.35077
3156129	677774	524738	3155937	-0.0408508	-0.428099	0.439107	-0.367866	-0.363181	-0.0868866	0.46157	-5.34882	0.153757	-0.413138	-0.225757	0.497866	0.472558	0.446692	1	-5.34882
2816073	404519	312827	2816030	-0.0457016	0.0342411	-0.321935	0.382709	0.393809	0.680847	-0.0845234	-5.34512	0.36045	-0.144667	-0.0614848	-0.975627	-0.163915	0.324526	1	-5.34512
3508750	964567	742290	3508696	0.31769	-0.467388	0.424528	0.0956523	-0.0711482	0.279058	-0.385081	-0.0465929	0.241777	0.287948	0.319443	-5.34305	-0.0973899	-0.0236657	1	-5.34305
3894757	1281673	976114	3894727	0.513133	0.334257		-0.470569	-0.624636	0.994691	0.475841	-5.34093	-0.967576	0.132941	-0.105662	0.231791	0.346031	-0.185233	1	-5.34093
3082050	618629	477933	3081862	-1.21844	-0.352372	-0.216496	0.892075	0.423212	-0.589326	-0.0219433		-5.33734	-1.04896	-0.423257	-0.0432966	-0.976834	-0.0769311	1	-5.33734
3451889	918340	706972	3451814	0.232457	-0.204666	0.285855	-0.572875	-0.040043	0.262055	0.529913	-0.873715	-5.3364	0.201149	0.138708	-0.626839	0.153052	-0.0559468	1	-5.3364
2328848	11362	8397	2328841	1.95122	-3.96982	-3.30786	-3.706	-5.33631	-4.58218	-4.48597	-5.07562	-3.95374	-3.91238	-4.08543	-3.53154	-3.2909	-3.84935	1	-5.33631
3518091	972100	748253	3518086	0.762891	-0.740438	-0.330429	-0.915139	-0.393508	0.576806	-0.0731375	-5.33291	-0.506256	0.240079	0.262185	-0.511706	0.527436	0.330118	1	-5.33291
3046343	589682	455569	3046197	0.539952	-0.874819	0.0296375	-0.605055	-1.2609	0.275474	0.148316	-5.33093	-0.245247	0.480029	0.620498	-1.42271	0.332253	0.733253	1	-5.33093
3965801	1339424	1019118	3965784	-0.179334	-0.249723	0.197896	-5.33011	0.616305	0.216077	0.608664	0.174264	-0.730616	-0.870669	0.233178	0.658306	-0.416346	0.0765355	1	-5.33011
3855015	1248963	952615	3855011	-0.358121	0.386371	0.0891669	0.448766	-0.247315	0.0506983	-5.32868	0.0904719	-0.0593498	0.146882	0.223228	-0.659903	0.489342	0.121836	1	-5.32868
3002449	554030	428320	3002420	-2.23956	-0.847285	-2.85172	-1.93711	0.341915	-2.53176	-0.155916		-3.38991	-5.32736	-3.49466	-1.96232	-2.81139	1.19365	1	-5.32736
3987452	1356777	1032272	3987446	0.459405	-0.835341	0.768188	-0.458043	0.051409	0.364158	0.747629	-5.32288	-1.41461	0.458894	0.0935925	-2.62361	-0.192272	0.434807	1	-5.32288
3707239	1126456	863705	3707214	0.309845	-0.0167608	0.351311	-0.175015	0.881604	0.386364	0.662535	-0.0641592	0.122567	-0.787952	-0.739688	-0.075289	-5.31712	0.518238	1	-5.31712
2991127	544882	421110	2991103	-0.186144	-0.133164	-0.235244	0.57574	0.299674	-0.664132	-0.939532	-5.31232	-0.568223	-0.451169	0.354991	-0.908243	0.401762	0.579439	1	-5.31232
3723269	1139729	873248	3723264	-0.0364027	0.0542275	-0.157132	0.71367	0.743989	-0.225211	-0.212522	-1.18476	-0.205756	-0.210771	0.57065	-5.31025	0.610533	0.145771	1	-5.31025
3387795	866276	667426	3387771	-0.0706728	0.138195	0.0501003	-2.14523	-0.210354	-0.297446	0.377726	-5.30926	0.438113	0.701626	-0.171122	0.52925	-0.204598	-0.10189	1	-5.30926
2825582	411936	318801	2825514	0.149836	-0.100503	-0.0584608	-0.652621	0.644742	0.32354	-0.154759	-5.30541	-0.467396	0.380231	0.462512	-3.1192	0.326413	0.293788	1	-5.30541
3360788	844224	651129	3360772	-0.300982	0.0591538	0.352954	-0.302003	-0.287773	-0.330186	-0.342099	-5.30115	0.608913	0.208162	0.440072	-0.297521	0.602412	-0.131893	1	-5.30115
2399575	69420	51747	2399409	0.665802	-0.139414	-0.230797	-0.653955	-0.429548	0.892249	0.384202	-5.28908	-0.944779	0.11666	-0.0216962	-0.573635	0.58528	0.222693	1	-5.28908
2371489	46490	34576	2371474	0.171448	0.0870039	0.0305594	0.470245	0.40879	0.242744	-0.374618	-5.28887	0.159996	-0.248802	-0.292102	0.0115682	0.0793013	0.278967	1	-5.28887
2676527	293378	224838	2676518	-0.0177366	0.675411	0.528607	-0.213241	-0.245647	0.366347	0.389366	-5.28844	0.291052	-0.0475883	-1.01042	-0.801201	0.542276	-0.492562	1	-5.28844
2591875	225022	171831	2591837	0.0689728	0.0281932	0.224592	-0.396939	0.233544	0.289149	0.214121	-0.950451	-5.28575	0.526029	-0.274633	0.29035	-0.208528	0.0496982	1	-5.28575
2436564	99263	74435	2436526	-0.0769778	0.52185	0.304422	0.963021	0.370765	-0.209597	-0.0214308	-0.616164	0.225897	-0.343641	0.306119	-5.28539	0.501292	-0.646627	1	-5.28539
3766438	1175491	899161	3766415	-1.19202	-0.610538	-0.702165	-0.118823	-0.38954	-5.28265	0.154401	1.6245	0.542249	0.721044	-1.1415	0.831274	-1.45059	0.0521087	1	-5.28265
3102405	635033	490719	3102372	0.105117	0.133141	-0.245292	0.241831	-0.171105	0.429918	-0.13356	-5.2817	-0.0732728	-2.48494	-0.113132		0.0889081	0.201515	1	-5.2817
3357744	841667	649406	3357723	0.390134	0.0196806	0.683375	0.306653	-0.171807	0.0620389	-0.380255	-5.27929	0.0393274	-0.33397	0.0223866	-0.00766512	-0.0353462	-0.035994	1	-5.27929
3335914	823949	636015	3335907	-5.27783	-0.610001	-0.307374	1.01112	0.120383	-1.76804	-0.574445	-0.313014	1.33321	-0.59438	-0.0192025	-0.00158045	-0.850161	0.642255	1	-5.27783
3999597	1366432	1039581	3999568	0.629483	0.505211	0.382601	-0.389962	-0.640605	-0.419529	-0.208588	-5.27594	-1.34889	0.626126	0.411404	0.102099	-0.00773427	0.105621	1	-5.27594
3216292	726055	561605	3216276	-0.134574	-0.0307143	0.800837	-0.14134	-0.482421	-0.0517001	-5.27423	-4.28988	-0.550854	0.347893	0.0927876	0.0559327	0.194244	-0.0476202	1	-5.27423
3750411	1162153	889629	3750369	-1.13099	0.734029	-2.03802	-2.87452	0.570767	0.479983	-1.81074	-3.11468	0.484178	0.698822	-1.48435	-5.27172	-2.13063	-1.73394	1	-5.27172
3403296	878894	676993	3403244	-0.189606	-0.60528	0.267793	-0.0613408	0.75349	-5.26817	0.179335	-0.676957	0.596618	-1.74118	0.562636	0.331008	-0.303389	-0.683925	1	-5.26817
3692297	1114394	854646	3692280	-3.92557	-2.50655	-3.63453	-4.07256	0.510983	-0.209733	-5.26511	0.336094	-2.65224		-3.7149		-3.77635	-4.03278	1	-5.26511
3019556	567898	438825	3019519	-0.18589	-0.0836516	0.516951	0.741023	0.624031	0.193866	0.308072	-5.26389	0.0132332	-0.178671	-0.0358164	-1.23197	0.0990731	-0.136533	1	-5.26389
3188489	703522	544479	3188478	-1.09002	-0.348782	0.491818	-0.471193	-5.25348	0.0274472		-0.152809	0.196574	-0.638629	-0.995727	1.10291	0.0881816	1.01552	1	-5.25348
2785337	380220	293309	2785282	-0.921771	0.491164	0.455307	-0.542837	-0.459648	-0.835141	0.480757	-5.25261	-1.06192	0.621764	0.00967778	-0.796943	0.207936	1.01828	1	-5.25261
3324724	814649	629429	3324713	0.609081	-0.784381	-0.881883	-0.364316	-0.728303	0.18805	0.800681	-5.24871	-0.356869	0.758776	-0.217791	-0.366069	0.544117	0.449399	1	-5.24871
3198008	711485	550301	3197955	0.0463435		0.194584	-2.56976	-0.7322	-0.0603406	0.43837	-0.162879	0.327503	-5.24717	0.248535	1.04762	0.0697666	0.56546	1	-5.24717
2586658	220712	168420	2586603	-1.78334	-1.84797	0.115403	-0.869097	-0.755787	-2.36559	-1.96568	1.42932	-5.24152	1.48057	-0.186476	0.889005	1.32941	-2.22874	1	-5.24152
3291025	787022	608380	3290875	0.245515	0.0412662	0.389984	-5.23995	-0.302957	-0.745125	0.20083			0.145676	-0.163703	0.234506	0.19162	0.280006	1	-5.23995
3724554	1140735	874000	3724545	0.454481	-0.192147	0.356192	-0.0443716	0.247758	-1.87616	-0.61573	-5.23926	-0.173366	-0.321996	0.171985	0.533063	-0.343047	0.217813	1	-5.23926
3514320	969133	745852	3514290	-2.58629	-0.231085	-2.59404	1.42915	0.92015	-1.97369	-0.698201	-0.00191434	1.45077	-5.23297	-1.56002	0.120525	-0.377083	0.0110852	1	-5.23297
3740237	1153717	883591	3740201	0.0680325	0.0512509	0.194466	-0.525564	0.0673867	0.0342608	0.370613	-5.23167	0.129245	0.239594	0.305914	-0.475322	-0.263853	0.413089	1	-5.23167
3457287	922894	710088	3457275	0.991471	0.797069	0.463106	-5.22443	-1.64371	-0.781098	-0.71208	-1.55329	-0.828928	-0.138518	0.627328	0.252125	-1.48004	0.58672	1	-5.22443
3087889	623338	481632	3087813	0.617205	-0.68171	0.606406	-0.735377	-0.138754	0.17691	-0.0240554	-5.21918	0.13467	0.329075	0.238097	-0.799059	-0.0788291	0.438035	1	-5.21918
3415758	888919	684730	3415744	0.0835984	0.375047	0.570222	1.33318	0.588835	0.751138	-0.639476	-5.21766	-0.237363	1.02734	-1.19928	-0.366508	1.36224	-0.890241	1	-5.21766
3504462	961079	739632	3504434	0.150692	-0.235679	0.0833231	-0.525935	-0.338253	-0.421136	-0.24628	-5.21292	0.163335	0.853383	0.130336	0.0924748	0.287565	0.230376	1	-5.21292
3565698	1010397	777281	3565663	0.0597727	0.324564	0.49011	-0.184248	0.371555	0.0997888	0.182893	-0.377378	-0.361927	-0.559393	-0.443945	-5.20828	-0.181916	0.305427	1	-5.20828
2384970	57440	42924	2384956	-0.0112789	-0.673636	0.514019	-0.148668	0.464103	0.388243	-0.128376	-5.20824	-0.22779	-0.0510738	0.0432017	-0.8903	-0.0785823	0.524874	1	-5.20824
2654423	275411	211222	2654394	0.28402	-5.20459	0.142932	-0.509553	-0.52234	0.287479	0.352814	-0.578845	-0.260981	0.666001	-0.0233453	-0.62574	-0.00871957	0.377725	1	-5.20459
2435359	98308	73775	2435347	0.0633632	-0.842834	0.124154	0.062719	-0.0320632	0.541622	-0.299381	1.19004	-0.176739	-0.644429	-0.952838	-5.19719	0.100008	-0.039364	1	-5.19719
2459839	118117	88536	2459837	0.0320867	0.0241363	0.36201	-0.116809	-0.959273	0.568793	0.456937	-0.28884	0.561139	0.476707	0.528494	-5.18951	-1.38326	-0.863861	1	-5.18951
3945195	1322433	1006666	3945180	0.422302	0.348591	-0.119828	-1.26196	-0.201085	-0.152964	-0.615118	-5.18944	-1.00137	1.06852	0.422464	0.594752	-0.143186	0.798686	1	-5.18944
2623048	250522	191463	2622970	-0.758433		0.222008	0.273043	0.248246	0.154039	0.133051	-5.18787	0.114767	0.0646788	0.00593065	0.257492	-0.170335	-0.332176	1	-5.18787
2527966	173575	131620	2527939	-0.0815836	-1.0985	0.331417	-1.68654	0.478256	-0.0270092	0.362588	-5.1876	-0.377867	0.326391	0.351431	0.39317	-0.779231	0.238816	1	-5.1876
3942482	1320170	1005040	3942472	0.274988	-0.0383781	0.873644	-0.129806	0.185815	-0.467391	0.360872	-5.18437	0.152744	0.400278	-1.09945	-0.171277	-0.788623	-0.152907	1	-5.18437
3385325	864354	665948	3385307	0.46237	-0.682128	0.745082	-3.16738	0.74103	-0.372623	0.485548	-5.18139	-1.13378	-0.0657958	0.135088	-0.140479	0.228311	0.0278919	1	-5.18139
3571873	1015298	781081	3571810	-0.656508	-0.119106	-0.973964	1.458	0.30026	0.319442	-0.198707	0.137581	-0.0289152	-0.231766	0.181128	0.481151	-5.17957	-1.00225	1	-5.17957
3939489	1317751	1003310	3939470	-0.585173	0.092683	-5.17746	1.42588	-1.30262	0.817844	-0.278325	-0.0309953	-0.58853	-0.803151	-0.439513	0.158151	-2.04126	-0.963709	1	-5.17746
4030187	1390836	1058087	4030162	0.161932	0.148312	0.0770986	-4.34106	-0.259618	0.0308977	0.289889	0.090635	0.109608	0.307392	-0.0315999	-5.17714	-2.92924	-0.369091	1	-5.17714
2514383	162525	123050	2514365	0.442449	-0.538306	0.266105	-0.257474	-0.234357	0.450621	0.189143	-5.17649	0.0472086	-1.32749	-0.176056	-0.577781	0.0116408	0.552615	1	-5.17649
3408059	882780	679971	3408018	0.0710213	0.389661	-0.127649	0.652873	-0.171293	0.519273	-1.00482	-5.17488	0.123618	-0.189885	-0.187672	0.479653	-0.401752	-0.0243893	1	-5.17488
4004197	1370107	1042460	4004044	-5.16952	-0.557323	0.282813	0.00587717	0.818002	0.326837	0.890912	-0.0801459		0.485958	0.562197	-0.225185	-2.86302	-0.152113	1	-5.16952
3420755	893075	687632	3420713	0.465864	-0.341409	0.850568	-0.541243	-0.362459	0.821665	0.0837463	-0.271971	-0.0182479	-0.827783	0.130608	-5.16857	-1.13476	0.628176	1	-5.16857
3013263	562741	435026	3013255	0.176999	0.11594	0.603721	0.955887	-0.00589568	0.420604	0.21673	-5.16714	1.22099	-0.538695	0.904223	-1.36416	0.00593786	0.150409	1	-5.16714
3065574	605132	467386	3065546	0.724662	-0.195853	0.564453	-0.382778	-0.203199	0.782854		-4.45977	-0.809374	-0.0870453	0.0501485	-5.16694	0.430458	0.307073	1	-5.16694
2980137	536055	414348	2979871	-0.993525	-0.131278	-1.3329	-1.89852	-5.15889	0.565794	-0.177106	0.177544	-2.59558	-0.149136	-2.51306	1.31295	1.47005	0.0367068	1	-5.15889
3224806	732932	566941	3224650	0.355028	0.284743	0.340554	-0.831226	0.540044	-0.982883	0.480667	0.483968	-0.416782	-5.15503	0.270398	-0.685458	0.269322	-0.0249135	1	-5.15503
2838678	422549	326771	2838656	-0.26134	0.426101	0.350617	-0.330172	0.41431	0.248828	-5.15272	0.143959	-0.00798421	-0.0582554	-0.0514857	-0.276892	-0.0489839	0.154681	1	-5.15272
3965873	1339487	1019155	3965833	-0.00296547	0.422985	0.900314	-0.894859	-0.0314531	-0.509548	-0.0172834	0.18962	-5.15116	0.0169712	0.364451	0.416758	-0.307375	-0.336657	1	-5.15116
2538559	182229	138100	2538480	0.0611053	-0.327994	-0.0545552	-0.632174	-0.22305	0.394729	0.324068	-5.14837	-0.363691	0.241292	0.936911	-0.054118	-0.19784	0.459414	1	-5.14837
3268298	768595	594070	3268274	0.0141243	0.262788	-0.20508	0.233926	0.247126	-0.0495072	-0.239052	-5.14784	0.0327757	0.171977	0.142386	0.112069	-0.10492	-0.307729	1	-5.14784
2593535	226359	172891	2593464	0.194952	0.687075	0.35717	0.0871498	0.241071	-0.15196	-0.5285	-5.14776	0.418237	0.0736645	0.29224	-2.30944	0.054146	0.0517978	1	-5.14776
3920393	1302298	991798	3920385	0.637583	-1.97277	0.113051	-1.60811	-5.14754	0.554312	0.522169	-1.14625	-0.374034	0.395198	0.991504	-1.96403	0.467933	0.170049	1	-5.14754
2773769	370925	285951	2773756	-0.133291	-5.14628	0.485921	-0.380001	-0.305172	-0.166817	-0.0237996	-0.249086	-0.355923	0.352491	0.286955	0.216117	-0.025804	0.61969	1	-5.14628
4030181	1390830	1058082	4030162	0.757475	-0.403758	0.140903	-2.69587	-0.0783272	0.266194	0.277479	-0.442552	-0.483948	0.180047	0.624409	-5.14432		0.398016	1	-5.14432
2903227	474017	366526	2903219	-0.319605	-2.57499	-3.95083	0.802854	-0.00298766	1.18212	-5.14023	0.88115	1.14356	-2.96121	0.807289	-2.35708	-2.41106	-2.89009		-5.14023
2609889	239816	183327	2609870	-0.27659	0.750301	0.473237	-0.166075	0.911227	0.0728698	-0.190185	-5.13742	0.301764	-1.27166	-0.533115	-0.75211	-0.0989667	0.418629	1	-5.13742
2716439	325531	249964	2716432	-0.318455	-0.100735	-0.115746	0.382161	0.236452	-0.269532	-0.355161	0.827987	-0.380302	0.0767406	0.171342	-5.13019	0.352903	0.425652	1	-5.13019
2705728	316733	243393	2705706	0.50987	0.47753	0.27362	-0.229733	-0.907612	0.499258	0.216879	-3.66059	-0.957133	0.176742	-0.96354	-5.12889	0.251485	0.191159	1	-5.12889
3008034	558520	431713	3008019	0.161871	0.306093	0.312948	-0.174479	0.157557	-0.605392	0.156794	0.94217	-3.75213	0.59122	0.425278	-5.12318	-0.350152	-0.711575	1	-5.12318
3032469	578494	446875	3032446	0.378816	-0.75835	0.726129	-0.378905	0.119197	0.547799	0.579277	-0.482622	-2.10279	-0.70441	0.745228	-5.11891	-0.856209	0.480962	1	-5.11891
3356716	840855	648768	3356539	0.983571	-0.103229	0.718215	0.00959268	0.328432	-0.876024	0.274572		-5.11727	0.456671	-0.278795	-0.931176	-0.353028	-0.620723	1	-5.11727
3647394	1077582	827754	3647368	0.204871	-0.0159275	0.583437	-0.134914	-1.8277	-0.0809667	-0.355973	0.467769	0.354088	0.378832	-0.276598	-5.11654	0.362359	0.139159	1	-5.11654
2799784	391636	302481	2799758		-5.11593	-1.82381	-4.30319	-4.58306	0.400803	0.307965	0.634523	0.629966	-1.58141	0.405005	-2.81881	-3.69943	-0.116782	1	-5.11593
3696306	1117677	857113	3696295	-0.688342	-0.0176318	0.317789	0.433383	0.213759	0.246576	0.229835	-0.0758406	0.156208	-0.43615	-0.163008	-5.11557	-0.00675678	0.586808	1	-5.11557
3288862	785285	607017	3288845	0.220353	-1.42939	0.619315	-0.140246	0.338143	0.0445999	-0.0088258	-5.1153	0.777911	0.394114	-0.18536	-0.71823	-0.157591	0.462506	1	-5.1153
3631409	1064355	818063	3631397	0.621751	0.27515	-0.00107868	0.0272707	-0.707871	0.607633	0.351877	-5.11165	-1.67433	-0.654992	-0.0277292	-1.73798	-0.104525	0.131579	1	-5.11165
3329705	818702	632563	3329685	0.68224	-0.166626	0.323041	-0.770094	0.234892	-0.270719	0.0706956	-5.11152	0.273485	-1.48625	0.66487	-0.781064	-0.3304	0.77674	1	-5.11152
3908217	1292546	984230	3908149	0.44531	-0.204781	0.21858	0.155215	0.165317	0.58483	0.00763158	-5.11066	-0.347053	-0.78853	-0.247448	-0.329752	0.343088	0.796575	1	-5.11066
2914021	482867	373191	2913983	0.840062	-0.823397	0.498138	-0.297507	-0.974447	0.734402	0.38633	-1.75825	-1.66944	1.05256	-0.181964	-5.11059	-0.757133	0.359471	1	-5.11059
3388452	866713	667805	3388438	0.290528	1.16437	0.590594	0.73124	-1.36231	0.570789	-1.51012	-0.780487	-0.496952	-0.134939	-0.82175	-5.10732	-0.107033	0.336771	1	-5.10732
3569278	1013225	779497	3569257	0.265964	0.362553	0.537897	-0.151861	0.256381	-0.0821286	-0.0132416	-5.10445	-0.339438	0.353175	-0.156009	0.323469	-0.0367023	-0.195859	1	-5.10445
4048249	1405011	1068866	4048241	0.415091	0.379375	-1.69718	0.0486839	0.524615	-1.47625	0.335532		-5.10145	-0.652763	-1.48653	0.515513	0.147754	0.0310954	1	-5.10145
3591319	1031250	793077	3591281	-0.332649	-0.451366	0.331477	-0.404268	-5.10017	0.468384	0.448331	-0.350301	-0.56956	0.219638	0.405031	-0.0839045	-0.0359537	0.33534	1	-5.10017
3379399	859484	662127	3379390	0.0476501	-0.524189	0.0955015	-0.0452041	0.608168	0.507425	0.0893725	-5.10007	-0.0846024	0.236348	0.355512	-0.96648	-0.429426	0.414284	1	-5.10007
3886245	1274683	970962	3886223	-0.242582	0.43373	0.788218	-5.09788	0.198116	0.0390154	-0.195591	0.0813429	-0.862499	-0.759631	0.192156	0.256638	0.445038	0.100343	1	-5.09788
2500577	151397	114230	2500550	0.0859955	-0.772033	0.138274	-0.971239	-0.223563	0.210789	0.689967	-5.09269	-0.165053	-0.0169659	0.322981	-0.283744	0.252307	0.503248	1	-5.09269
3317095	808348	624660	3317071	0.694579	-3.95151	-3.37292	-1.92285	-1.07806	-4.52564	-3.38793	-4.94552	-5.09061	-2.23357	0.506491	-2.60409	-3.00567	-3.85622	1	-5.09061
2832650	417699	323038	2832533	-3.06906	-0.565188	-1.99461	0.527865	1.32541	-2.3659	0.529855	-1.53527	-5.08386	-1.05306	0.488504	0.426851	-1.05366	1.65325	1	-5.08386
4030127	1390777	1058049	4030063	0.221004	0.186294	0.243273	-5.08328	0.252398	0.152771	0.408835	-3.31269	-0.210932	0.433599	0.322074			-0.21468	1	-5.08328
4045386	1402786	1067199	4045381	0.334207	-0.0889234	-0.0607307	-0.247073	-0.0766559	0.0418202	-0.790708	-0.20364	0.312532	0.333594	-1.09204	0.087053	-5.08297	0.256666	1	-5.08297
3079291	616412	476215	3079257	0.144421	-5.08295	0.0800514	-1.1595	-1.37829	-1.13464		-0.58709	-0.923538	1.89433	-1.08193	0.601227	-0.118277	-1.50309	1	-5.08295
3581841	1023435	787296	3581637	-0.429093	0.533195	0.298385	-0.0149173	-5.08093	0.0621275	-0.653709		-0.997539	-0.0671796	-2.39947		-0.517077	0.00243087	1	-5.08093
3250565	753973	582865	3250486	-0.292708	0.742908	0.0868096	-0.759738	-5.0792	-0.525681	-1.42653	0.815203	-2.37174	0.635334	0.34084	0.457906	0.0957661	0.0243074	1	-5.0792
3847972	1242845	948566	3847959	-2.50665	-3.08744	-0.497407	-0.567156	0.100138	-0.691936	0.244568	-5.07742	-1.05367	0.441464	0.220875	0.323883	-1.10459		1	-5.07742
3203101	715504	553537	3203086	0.151574	0.404597	0.913066	-0.447881	-0.442732	-0.292999	-0.00273518	-1.49394	-5.07697	0.346946	-0.0459494	-0.0790879	-0.302279	0.0893409	1	-5.07697
2889576	462897	358473	2889542	-1.72396	0.700744	0.777814	0.247411	0.256011	0.17313	-0.0352041	-1.91733	-0.605792	-0.594924	0.467461	-5.0745	-0.181539	0.71537	1	-5.0745
2518600	165996	125709	2518583	0.394506	-1.10637	0.536028	-0.128031	-0.291468	-0.121893	0.194621	-5.07418	-0.301316	0.0424903	0.207204	0.310411	-0.312689	0.425079	1	-5.07418
4030414	1391017	1058223	4030371	-0.0456625	0.268184	0.0879138		0.177265	0.104372	0.0121015	0.0837255	0.539145	0.200076	0.123814			-5.07359	1	-5.07359
2459105	117507	88101	2459042	0.47556	-1.17173	0.028409	0.0966859	0.232907	0.323123	-0.0529952	-5.07005	-1.24602	0.540748	0.398993	-0.535932	0.0263897	0.512768	1	-5.07005
3773375	1181416	903454	3773340	0.00640495	-5.06927	0.198625	-0.305977	1.12087	-0.597012	-1.19991	1.13582	0.186623	0.055253	-0.559846	0.570121	0.000483402	-1.04039	1	-5.06927
2488088	141281	106552	2488078	0.430927	-0.878703	0.517719	-0.266771	-0.88809	0.469724	0.058784	-5.06728	-0.406141	0.227537	0.171037	-0.78958	0.163071	0.616828	1	-5.06728
3164267	684528	529751	3164221	-0.00720487	-0.298568	0.400373	0.419695	0.321488	0.250356	0.60595	-5.06393	-0.653989	0.190351	0.314575	-0.249861	-0.152884	-0.467852	1	-5.06393
3289203	785560	607231	3289189	-0.23348	-0.593548	0.273768	-0.553716	0.684273	-0.0829855	0.43305	-5.06226	0.028347	0.0563336	-0.168348	-0.880908	0.052374	0.746512	1	-5.06226
3619340	1054190	810403	3619326	0.14823	-0.199835	0.485683	-0.0951182	0.687806	-0.611015	0.476198	-5.0589	-0.140299	0.152888	-0.233589	0.461141	-0.55493	0.224232	1	-5.0589
3119740	648591	501751	3119735	-0.0423781	-0.322386	0.142953	-0.491539	0.14813	-0.509528	0.198369	-5.05661	0.504487	-0.140138	-0.111523	-0.823795	0.462341	1.11399	1	-5.05661
3265603	766384	592368	3265565	-5.05447	-0.165531	-0.42354	-0.252601	0.00253157	-1.56378	0.29458	-4.57565	-2.5588	0.0566834	-1.24697	1.09475	0.481086	1.35499	1	-5.05447
3414935	888223	684280	3414885	-0.194629	-0.12046	0.266881	-0.0403168	-0.354409	0.429224	-0.0239889	0.253556	0.31745	0.273029	0.525443	-5.05379	-0.0223375	-0.486586	1	-5.05379
2831020	416329	322218	2830946	-0.0240077	0.923576	0.175975	0.172182	-5.05297	0.00327739	0.0446037	0.202818	-0.0647453	0.127569	0.0569987	0.205705	0.0658084	-0.00600252	1	-5.05297
3507017	963136	741219	3507003	0.432221	0.038836	0.0545332	-0.221591	-0.00413359	0.407127	-0.0166324	-5.04761	-1.2095	0.772199	0.254238	-0.0838225	0.145538	0.0185255	1	-5.04761
2339984	20606	15304	2339872	-0.288971	0.625848	-0.721081	-0.197733	-0.0269836	-0.0690843	-1.19807	0.507914	-5.04592	-0.191308	-0.73715	-0.972488	-0.417874	0.654313	1	-5.04592
2317516	2005	1375	2317512	-5.0457	-0.620064	-1.6603	0.116335	0.696939	0.245872	0.17101	-0.113255	1.24406	0.25062	0.584134	-0.229492	-0.784204	0.182406	1	-5.0457
3991719	1360089	1034868	3991698	0.345333	0.00704489	0.542357	-0.21996	-0.952896	0.436179	0.463137	-5.04205	-0.735839	0.183601	0.0351461	0.293706	0.0091818	-0.427858	1	-5.04205
3852889	1247124	951402	3852880	0.458223	0.899839	0.478603	-0.898	-1.29367	0.0644396	0.553093	-5.03703	0.101506	0.257929	-0.116305	-1.58848	0.222598	0.0584716	1	-5.03703
3825043	1223450	935442	3825013	-5.03591	0.48531	-0.436028	0.237379	-0.13724	-1.33599	-0.291194	0.598745	0.643832	0.326224	0.370715	0.317693	-1.03489	-0.169185	1	-5.03591
2974452	531479	410864	2974413	0.168793	-0.441693	0.164686	-0.507548		-0.244045	0.226688	-5.03421		0.324741	0.285984	-1.02024	-0.0993366	0.293246	1	-5.03421
2340865	21365	15896	2340845	0.204227	-1.10446	0.453141	0.247341	-0.294776	-0.0230669	0.392822	-5.03362	-0.639831	0.240608	0.44958	-0.809382	0.120819	0.599091	1	-5.03362
3417515	890433	685665	3417500	-0.00740054	-0.316166	0.326779	0.251439	-0.0457922	0.669977	-1.56869	-5.0322	-0.129511	0.514776	0.031732	-1.00616	0.334846	0.19991	1	-5.0322
2367294	42863	31787	2367287	0.222838	-0.263035	-0.495983	0.398814	-1.01101	-0.251938	0.191317	-5.02784	0.548531	-0.054336	0.0793318	0.205431	0.50493	0.174261	1	-5.02784
2809218	398961	308407	2809128	0.170196	0.46492	0.148282	-0.0487849	-0.979512	0.413211	0.385038	-5.02448	-0.73221	-0.460958	-0.125915	0.711715	-0.494933	0.068437	1	-5.02448
3620774	1055417	811293	3620741	-0.392916	-0.858231	0.049095	0.0579361	-5.02397	0.335065	1.05506	0.533758	0.0328043	-1.03251	0.171974	-0.316873	0.292887	0.167003	1	-5.02397
3556459	1002901	771776	3556454	0.333796	0.0316283	0.103205	-0.688364	0.0313687	0.415011	-0.872904	-0.38331	0.31206	0.204669	0.49357	1.24534	-0.996464	-5.02078	1	-5.02078
2530521	175613	133097	2530425	0.165356	-2.49482	-0.721093	-0.761533	0.192498	-0.65023	-0.24859	-4.54351	-5.01991	1.61761	0.936039	0.462027	-0.346132	-0.315794	1	-5.01991
2878265	453803	351588	2878246	0.405945	-0.133146	0.37642	-0.266254	0.809931	0.341692	0.998373	-0.641999	-1.00673	0.166552	-0.432904	-5.01923	-0.857901	0.217664	1	-5.01923
2916379	484696	374674	2916345	0.512112	-0.929304	0.375494	-0.658485	0.162341	0.546543	0.451473	-5.01825	-0.557946	0.499268	-0.283141	-0.522687	-0.248036	0.111922	1	-5.01825
3784736	1190724	910368	3784727	0.123597	-0.506636	0.510062	-0.211475	-0.553216	0.648156	0.62212	-0.22352	0.174675	0.22773	-5.01576	0.40316	0.413634	-1.5069	1	-5.01576
4031177	1391641	1058702	4031156	0.186483	-0.071681	0.396503	-5.01334	0.166218	0.13018	0.436283	-0.919882	0.113362	0.274379	-0.414052			0.175408	1	-5.01334
3837285	1233746	942619	3837276	-0.0599862	0.44412	-0.473185	0.0497974	-0.330738	-0.121299	-5.01173	0.817468	-0.351085	0.315232	-0.00172047	0.646274	-0.265741	0.161182	1	-5.01173
4004212	1370122	1042472	4004044	-3.34707	-0.763635	0.22618	0.904944	1.08867	0.71794	1.10179	-0.896052	-5.01043	0.211888	-0.16848	-0.449884	-2.80396	-0.0634392	1	-5.01043
2694555	307754	236407	2694520	-0.659924	-1.32652	0.251749	0.32016	0.215533	0.420983	0.351504	-0.572146	0.0961109		-1.13303	-5.00916	0.502157	0.328065	1	-5.00916
2950036	511742	395634	2950016	-4.04506	-5.00853	1.2422	-0.46664	-4.42701	1.76259	-2.38206	-2.4027	0.723775	1.49827	0.235359	-2.54913	-1.53695	-1.09866		-5.00853
3214415	724551	560424	3214359	0.308529	-0.587707	-0.0108687	-0.210699	-0.128122	0.273088	0.755057	-5.00836	-0.177719	-0.112254	0.168353	-1.0007	0.314942	0.614947	1	-5.00836
2476095	131516	98817	2476075	0.255142	-1.23779	0.137105	-0.0341972	0.369062	-0.284838	0.871676	-5.00409	-0.286311	0.734163	0.380629	-2.80429	-0.506072	-0.174007	1	-5.00409
3831276	1228612	939125	3831260	0.0117789	0.13286	0.0302099	0.166739	-5.00115	-0.51124	0.782844	0.2701	0.300864	0.0814077	-2.41982	-0.582149	0.114734	0.194089	1	-5.00115
2353363	31439	23679	2353337	-0.0179814	-0.475025	-0.327665	-0.144996	-0.785128	0.207144	-4.99968	0.196894	-0.247088	0.228072	0.397894	-0.082363	0.435037	-0.592695	1	-4.99968
3984565	1354371	1030505	3984536	-1.06033	0.255027	0.410434	0.756392	0.256838	0.266622	-0.656254	0.719941	-0.140068	-0.505983	-0.210734	-4.99867	0.323253	-0.334828	1	-4.99867
3409502	883929	680909	3409432	0.148124	-0.296417	0.232087	0.219082	-0.346229	0.746796	-0.786474	-4.9975	-0.55214	-0.357063	0.349147	-2.12513	0.406237	0.301666	1	-4.9975
3485364	945917	727629	3485292	0.495352	-1.70765	0.403362	0.0665879	-0.326344	0.175738	0.480699	-4.99601	-2.21919	-0.0522193	0.259219	-0.272889	0.369418	-0.291177	1	-4.99601
3192928	707382	547267	3192912	0.0893666	-0.144278	-0.534509	0.968541	0.86492	-0.180716	-4.99484	0.70444	0.620111	-1.40057	0.10453	0.468828	-1.39028	-0.219192	1	-4.99484
2915343	483869	374042	2915268	-0.405872	0.826417	0.157866	-0.652156	-0.258954	-0.050148	-0.0890446	0.814666	-4.99478	-0.570663	-0.108712	0.52135	0.250701	-0.379226	1	-4.99478
3847599	1242499	948336	3847590	0.613944	-0.434055	0.338811	0.236085	-1.31531	0.253542	0.0682659	-4.9941	-0.245275	0.122375	0.298442	0.210296	0.45114	0.0169555	1	-4.9941
2544679	187125	142069	2544662	0.22374	-4.98863	-0.663002	-0.136078	-1.25187	0.449033	-0.017337	0.654668	0.140325	-0.00322564	0.321278	0.832137	-0.464909	-0.73497	1	-4.98863
3338488	826139	637517	3338453	0.856274	-0.00938485	0.737695	-0.281547	-0.0923245	0.40195	0.50896	-4.98731	-0.640436	-0.318382	-0.0539399	-0.946036	-0.301149	0.104248	1	-4.98731
3582203	1023797	787539	3581637	0.0552054	0.168721	0.694085	-1.63686	-4.98534	0.126168			-0.393969	-0.544376	-1.77124	0.224196	-1.26721	0.804167	1	-4.98534
2522233	168871	127976	2522212	0.316541	0.440228	0.27914	-0.113683	0.149929	-1.07095	0.209366	-4.98497	-0.202846	-0.107357	0.105642	-0.555517	0.0113022	0.25742	1	-4.98497
3787016	1192541	911899	3787005	0.402568	0.0728375	-0.0933508	-0.0275772	0.0431709	0.0480313	0.289224	-4.98358	-0.238683	0.390467	-0.080475	0.27713	-0.405118	0.016424	1	-4.98358
3414372	887735	683929	3414351	0.0218283	-0.877462	-0.0156442	-0.367104	0.109345	0.230033	0.0538234	-0.0102752	-4.9824	0.730634	0.31089	-0.0306904	0.486766		1	-4.9824
3463603	928051	713890	3463571	0.316458	-0.570652	0.848192	-0.890141	0.100073	0.0250276	0.369199	-4.97997	-0.310329	0.0587594	0.285686	-0.0262997	-0.046102	-0.00804842	1	-4.97997
3402618	878285	676605	3402571	0.875769	0.231849	-0.164671	0.527575	0.23192	0.0656832	-0.141785	-1.14521	-4.97819	0.0306905	-0.219006	0.535314	0.132582	-0.148551	1	-4.97819
3666584	1093385	839199	3666566	0.651481	-0.493522	0.550372	-1.45564	-0.171821	0.500591	0.787732	-4.97791	-1.13271	0.810165	-0.0484856	-0.688251	-1.56922	0.79442	1	-4.97791
2995154	548164	423717	2995076	-0.216348	0.108418	0.429832	-0.550618	-0.325415	-0.0217698	-0.450187	0.641979	-1.65882	0.829604	0.300531	-4.97383	0.194917	0.710299	1	-4.97383
3918540	1300764	990645	3918535	0.110635	-0.386963	0.169317	-0.0961964	-0.0896148	0.219129	-4.97245	0.937855	0.24493	0.467157	0.0946396	-0.0215379	-0.747212	-0.11801	1	-4.97245
2322832	6507	4756	2322818	-0.327607	-1.93041	-1.13063	0.192746	0.825862	-0.531713	-0.194022	-4.69967	-4.97014	1.03982	0.0112688	0.15656	0.646026	-0.675079	1	-4.97014
2383395	56210	42046	2383356	0.138897	-4.96808	0.136675	0.12079	-0.304666	-0.231172	0.21558	0.167169	0.376894	-0.24226	-0.179959	-0.0868032	-0.385676	0.445852	1	-4.96808
3715719	1133581	868852	3715703	-0.347117	0.360966	-0.147191	-0.456686	0.392156	0.105541	0.189237	-4.96755	-0.177739	1.0289	0.800107	-0.500708	-0.657675	-0.372836	1	-4.96755
3771172	1179502	902088	3771160	-4.96662	0.232049	0.629683	-0.064631	0.417954	0.613347	-0.175076	-1.50734	-0.949493	0.582205	0.0162329	0.0560722	0.289571	-0.165846	1	-4.96662
3505505	961925	740288	3505449	0.917933	0.328566	-0.215787	-0.242602	-2.85544	-0.0109924	0.333118	-0.215131	-0.450051	0.398109	0.333584	0.472898	0.20744	-4.96594	1	-4.96594
3212745	723235	559400	3212728	-0.0868128	-0.220965	0.266337	-0.147462	-0.36588	0.203401	0.129977	-4.9629	-0.583853	0.384782	0.0483809	0.338087	0.0930859	-0.277906	1	-4.9629
3643006	1073776	825197	3642993	0.462293	-0.0396494	0.0493463	-4.96067	0.0162731	-0.93465	-0.228148	0.388097	0.18312	0.278544	0.417103	0.389877	0.134582	0.394677	1	-4.96067
2325485	8651	6406	2325479	-0.219086	-0.102534	-0.192102	0.108741	-1.52396	0.484234	-4.95991	0.845645	-1.77045	1.04069	0.0116366	0.368462	-0.680624	-0.381336	1	-4.95991
3315556	806972	623801	3315549	-2.80904	-2.77934	1.00961	0.944486	-3.86981	-3.17491	0.993917	-3.10987	-4.95854	-2.6531	1.72847	-0.538649	-2.61607	-2.51801	1	-4.95854
2727952	334587	257234	2727913	-0.153103	-0.115627	0.266073	-0.476032	0.411823	0.784192	0.420331	-0.188026	0.277682	0.328566	-0.726455	0.0760784	-4.95677	0.187094	1	-4.95677
3747745	1160054	888077	3747717	0.0694489	0.285545	-0.18632	0.0858612	-0.097377	0.357991	0.708682	-4.95651	-1.00121	0.110948	0.0546335	0.348182	-0.135836	-0.0312784	1	-4.95651
3025632	572905	442755	3025545	0.0335551	-1.08779	-0.0553281	0.118532	-0.665979	-0.769368	0.367837	-4.95558	-0.418025	0.514917	0.570399	0.702261	1.07338	0.279286	1	-4.95558
2817886	405980	313939	2817837	0.704112	-1.01481	0.489697	-0.516369	0.0876713	0.375358	0.220871	-4.95526	-0.51194	0.341966	0.161823	-1.29408	0.363045	0.325449	1	-4.95526
2773688	370853	285905	2773655	-0.145698	-0.791369	0.210264	-0.283448	-0.972993	0.135212	0.318709	-4.95451	-0.590429	0.442529	-0.384594	-0.306088	-0.172416	1.35065	1	-4.95451
2687874	302414	232228	2687840	0.202215	-0.750975	-0.218288	-0.0319076	-0.469216	0.559963	-4.95273	0.972949	0.0680999	-1.42948	0.485621	0.410959	-0.65936	0.116634	1	-4.95273
2825746	412077	318905	2825733	0.265695	0.576457	-3.16681	-4.95091	0.611693	0.117395	0.461295	0.207662	1.01287	-0.0818274	-4.7688	-0.195775	-0.170811	0.165235	1	-4.95091
3644303	1074940	825922	3644297	0.0100215	0.477409	-0.168021	-4.94954	0.14448	-0.244395	0.362472	-0.393409	-0.282276	0.276482	0.193094	-0.193461	0.218066	0.345188	1	-4.94954
2403061	72378	53875	2403027	0.0606833	-0.158645	-0.807398	-0.232742	-4.9484	0.280999	-0.510568	0.110253	0.0624374	-0.415207	0.390335	0.117799	0.46349	0.562857	1	-4.9484
3667519	1094192	839781	3667508	-0.706905	0.56624	-0.554556	-0.312901	0.146578	-0.458371	-0.365361	1.34393	-4.94303	0.509532	-0.0684882	0.506294	-0.174611	-0.720421	1	-4.94303
2878717	454158	351845	2878662	0.308296	0.339055	0.30393	0.368079	0.574214	-0.590147	-4.94269	0.453551	-1.23604	0.297419	-0.16333	0.160436	-0.0959397	-0.142669	1	-4.94269
2695444	308528	236942	2695393	0.640945	-0.297348	0.240308	-0.611553	0.206126	0.120411	0.205026	-4.9383	0.418355	-0.293834	0.0739784	-0.374576	-0.596324	0.445787	1	-4.9383
3303183	796857	616042	3303165	-0.387362	-0.0068239	-0.208765	-0.206473	0.319062	0.770813	0.111256	-4.93817	0.332529	0.319102	-0.0044981	-2.51455	0.47839	0.413206	1	-4.93817
2963334	522656	403838	2963313	0.470885	-0.0902619	-0.364726	-1.03272	-0.172846	0.702244	0.332511	-2.46743	-1.09171	-0.199521	0.682706	-4.93751	0.219968	0.709131	1	-4.93751
3748465	1160669	888503	3748449	0.682331	-0.671668	0.064274	-0.91557	-0.318263	-0.272336	-0.897452	-1.47067	-4.93646	0.293192	0.597845	-1.65939	0.215011	0.366397	1	-4.93646
3718732	1136018	870667	3718682	-0.360952	-3.37194	0.340396	-0.0663178	0.146513	0.428566	0.436005	-4.93531	0.414743	0.393848	0.190561	-0.985831	0.521512	0.246599	1	-4.93531
4004199	1370109	1042461	4004044		-1.09505	0.221248	0.352778	1.17462	0.701798	0.422788	-0.787719	-4.93365	-0.648167	0.728288	0.481626	-2.59738	0.147552	1	-4.93365
3871396	1262474	961908	3871389	-0.317724	-0.0590094	0.0974454	0.305304	-0.334812	-4.93192	0.112866	0.490914	-0.0394122	0.02386	-0.805552	0.867857	-0.50012	0.304496	1	-4.93192
4030091	1390741	1058021	4030063	0.0827095	-0.159513	0.186889		0.240377	0.182426	0.0176774	-1.35789	-0.03498	0.315862	0.23376	-4.40962	-4.92811	0.755257	1	-4.92811
3416541	889570	685147	3416522	0.123491	0.0906809	-0.00772309	-0.184709	-0.659976	0.141243	0.1276	0.176759	-4.92515	0.437151	0.280595	0.778091	-0.0658064	-0.155835	1	-4.92515
3163872	684186	529480	3163818	-4.92341	-0.259199	0.28265	0.586352	0.643301	-1.44384	0.0904834	-1.22297		-1.09995	-4.04604	1.15762	-0.369915	0.359863	1	-4.92341
4025365	1386846	1055209	4025339	0.549621	-3.68782	0.453498	0.520383	0.559972	-2.91999	0.44078	-4.91535	0.366138	-3.42738	0.567859	-0.00832991	0.533173	0.587248	1	-4.91535
4030160	1390810	1058070	4030063	-0.176367	0.612548	0.283338	-0.378464	0.450729	-0.132056	0.298198	-0.975358	0.303289	-0.0752631	0.0915555	-4.9132	-1.04147	-0.922369	1	-4.9132
2832538	417587	323000	2832533	-0.650512	-0.0884157	-1.15435	0.908372	0.00817599	0.0248974	-0.240215	0.834554	-1.17634	0.288654	-0.818206	-4.91089	1.5949	-1.1362	1	-4.91089
2499641	150681	113636	2499611	1.33764	-4.90891	-0.680064	-1.97582	-0.967473	0.328665	0.0457627	0.766708	-1.30238	0.863771	-1.03767	0.140732	-1.86945	0.532698	1	-4.90891
3893784	1280841	975543	3893760	0.269814	-1.47855	0.523118	0.33868	0.967342	0.230057	0.417194	-2.01695	-4.90769	-0.188991	-0.0645616	-0.203735	1.27343	-0.361623	1	-4.90769
2522283	168918	128010	2522247	-4.90605	-1.07463	0.932241	0.574224	0.633287	1.11034	3.05755	-0.548735	0.820125	0.238443	-0.72639	0.149063	-0.905401	0.552273	1	-4.90605
3948721	1325395	1008806	3948640	0.382673	0.640092	-0.204068	-0.863858	-4.90579	0.154756	0.684718	-0.243781	-0.75593	-0.513545	-0.415645	-2.24552	-0.723014	0.561969	1	-4.90579
2636284	260879	199731	2636272	0.657186	0.242925	-0.00173448	0.0975338	0.0188769	0.239467	-0.449769	-4.90571	0.156285	-0.283367	-0.131483	-0.725101	0.456116	-0.28654	1	-4.90571
2354695	32552	24487	2354634	0.719983	-0.193871	0.0162321	-0.258899	0.280437	0.296179	0.018102	-0.135128	-4.90462	-0.933609	0.582397	0.365001	0.333292	0.115283	1	-4.90462
3059500	600172	463705	3059464	0.393114	-0.174599	0.203912	-0.383892	0.291399	0.260631				-0.0496921	-0.230206	-4.9045	-0.299975	0.466679	1	-4.9045
3151596	674081	521752	3151534	-0.882475	-0.884595	0.411406	0.560879	0.291401	-4.90434	-0.133249	0.622253	0.509939	-0.753588	0.573644	0.187106	-0.350261	0.539401	1	-4.90434
2617714	246204	188329	2617687	-0.0333447	-1.44085	-0.257997	-4.90382	0.243402	0.477113	0.437836		0.294996	0.0207851	0.357318	0.265729	0.416521	0.568651	1	-4.90382
2436159	98909	74213	2436132	0.911747	0.15243	-0.213062	-1.57298	-0.948738	0.18803	1.2021	-0.41439	-0.994402	-0.688285	0.263058	-4.90143	-0.352985	0.826639	1	-4.90143
3519162	972981	748923	3519119	0.191506	-0.584016	0.275394	0.000889419	0.344764	-0.573627	0.339198	-0.188334	-4.89982	0.68731	0.412553	-0.310227	0.0273272	-0.0370259	1	-4.89982
3237885	743932	575021	3237788	0.462936	-0.12513	0.169779	0.157948	0.0141363	0.0648306	0.265703	-4.89763	-0.320646	-0.0421073	0.100249	-0.315272	-0.158803	-0.0710909	1	-4.89763
3952971	1328964	1011402	3952956	0.00998374	-0.349999	-0.336237	0.108787	0.360402	-0.551223	0.175681	-0.00397147	0.306221	-4.89703	0.519816	0.208777	-0.0716104	0.265523	1	-4.89703
3842076	1237745	945253	3842059	-0.0311154	0.942256	0.594565	0.302649	-0.175317	0.140115	-0.0468967	-4.89603	-0.471678	-0.283881	-0.279907	-0.858378	0.703008	0.327496	1	-4.89603
4018108	1381113	1050722	4018080		-0.103323	-0.567701	-0.906467	-0.281397		-0.364969	-1.2521	-4.89587	-0.453919	-2.0774	0.721591	0.260899	-2.35981	1	-4.89587
3156215	677841	524786	3156193	0.417684	-0.091608	-0.857191	-0.0768759	0.0539477	0.288906	0.806225	-4.89359	-0.484484	0.1442	-0.155321	-0.284261	0.342895	0.364846	1	-4.89359
3893613	1280689	975456	3893610	-0.234351	0.0905179	0.0596835	0.557476	0.508855	0.118239	-4.89335	-0.852782	-0.15922	0.774066	-0.0718343	0.456446	-0.203535	-0.73263	1	-4.89335
3801650	1204291	921142	3801621	-0.298821	0.201167	0.34878	-0.424843	0.060062	0.153848	0.245517	-4.89245	-0.266128	0.283102	0.751352	0.0704164	-0.807201	-0.131444	1	-4.89245
4028177	1389186	1056828	4028161	-0.27191	-0.328247	-0.193294	0.794954	0.240429	0.576145	-4.89221	-0.172069	0.343297	-0.0105338	0.0936838	-0.106569	0.446756	-0.447434	1	-4.89221
3032061	578194	446636	3032017	0.090149	-1.27659	0.00991168	0.759342	-1.09907	0.40802	0.80875	-4.8891	-0.975099	0.583017	0.554177	-2.21692	0.349989	0.103888	1	-4.8891
2666918	285548	219130	2666904	0.793537	-0.338488	0.31511	-0.0974363	0.78874	-0.085724	0.514967	-1.27195	-0.617006	-0.183416	-4.88798	-0.461777	-1.78006	0.397307	1	-4.88798
2827545	413531	320095	2827525	0.206931	-0.0012269	-0.367895	0.25371	0.429144	0.00617845	-4.88709	-0.125979	-0.192239	0.360569	0.416949	0.274393	-0.679647	-0.21999	1	-4.88709
3732395	1147134	878869	3732373	0.632267	-0.897868	-0.0601431	-0.260358	0.271807	0.583749	0.223955	-4.88319	-0.443894	0.490578	0.460575	-0.712254	-0.236369	0.0607942	1	-4.88319
3599620	1038025	798240	3599561	-0.778054	0.458989	-1.04855	0.293347	0.739395	-0.0466497	0.424865		-0.266611	0.580239	0.797977	-4.88024	-0.756178	0.643086	1	-4.88024
4030136	1390786	1058056	4030063	0.259261	-0.129873	0.55885	-4.87895	-0.351519	0.260614	0.338897	-1.69012	0.0955342	0.0847093	0.687207	-3.95479	-2.12867	-0.836497	1	-4.87895
3360649	844109	651063	3360622	0.59064	0.280428	0.496438	-2.47311	-0.725071	0.398817	-0.0231358	-4.87552	-0.769772	0.948179	0.345602	-0.439968	-0.932164	0.217197	1	-4.87552
3460149	925285	711731	3460127	0.276074	-0.902751	0.228823	-0.8186	-0.654725	0.829142	-0.488016	-4.87485	0.0329131	0.0722093	0.414354	-0.175726	-0.724769	0.867147	1	-4.87485
2563988	202732	154218	2563785	0.269639	-0.179021	-0.546726	-1.09791	-4.87375	0.0727252	-0.443995	-0.796343	0.0655749	0.632036		-3.3262	-0.357031	0.434053	1	-4.87375
2950580	512231	395957	2950561	0.0382536	0.407659	0.293253	0.365644	0.215256	0.226167	0.0577391	-4.86997	-0.466633	0.0458451	-0.0414028	0.166671	-0.0469969	-0.0825975	1	-4.86997
3590213	1030298	792387	3590204	0.214797	0.206756	0.0493968	0.433097	-0.140852	-0.0481085	0.462234	-4.86858	0.288431	0.250966	0.0189047	-0.687126	-0.454709	0.230932	1	-4.86858
4030125	1390775	1058047	4030063	0.332469	0.112825	0.270285	-4.86795	0.132819	0.320818	0.565927	-3.17993	-0.132016	0.290793	0.329789			-0.726167	1	-4.86795
2693424	306804	235692	2693409	0.182965	-1.98508	-0.0687268	-0.200925	-0.028192	-0.252753	-0.066158	0.381198	0.331008	-0.624104	-0.0792662	-0.25701	0.150718	-4.86699	1	-4.86699
2877193	452947	350943	2877171	0.266973	-0.674668	-0.108651	-4.86693	-0.140999	0.459599	0.108436	-0.00889478	-0.0634081	0.639466	0.189777	-0.382935	-0.402719	0.358179	1	-4.86693
2929956	495320	383248	2929870	-0.130086	0.125084	0.415518	-0.0781566	-0.310342	-0.222317	0.023948	-4.86168	-1.11542	-0.0540998	-0.324559	0.264302	0.391216	0.185296	1	-4.86168
3376957	857427	660755	3376914	-0.645805	-0.7116	-0.32798	-2.12562	0.445461	-0.35302	0.977728	-1.01729	-0.916228	0.0999117	0.0772574	0.587496	-0.558361	-4.85789	1	-4.85789
3710927	1129617	865935	3710870	-0.364247	0.706812	-0.24021	-0.0227507	-0.236867	0.0785652	0.906126	-4.8576	0.334765	-0.0344517	-0.280487	0.224506	-0.46947	-0.113191	1	-4.8576
3795906	1199656	917534	3795866	0.214111	-0.251232	-1.07563	-1.97514	-4.85493	-0.160724	-4.22115	0.419479	0.112143	0.0829476	-0.251139	-0.0663521	0.349525	0.497268	1	-4.85493
3913097	1296429	987263	3913018	-0.835814	0.0350901	1.03544	-4.85065	-0.0610702	0.915569	-1.19782	-0.532645	0.322868	-0.558334	0.43625	-0.226645	-0.501245	-0.0794484	1	-4.85065
4035059	1394691	1061114	4035017	0.995085	-0.137741	0.0816394	-4.8496	0.468467	0.0484486	-0.360536	-2.23567	0.0677167	0.672491	0.67989			-1.38499	1	-4.8496
2988470	542816	419522	2988459	-0.243024	-1.64272	-0.339718	-0.01322	0.791902	0.302869	0.0341562	-4.84943	-0.0791573	-0.139884	0.124065	-0.119325	-0.143475	0.715359	1	-4.84943
2711785	321554	247219	2711751	-4.84663	0.300012	-0.0299253	0.51589	-0.0770098	0.579126	0.129872	0.0237436	-0.353425	-0.535603	0.689807	-1.69965	-0.106348	-0.116942	1	-4.84663
2623022	250496	191446	2622970	0.12392		0.247024	0.672045	0.414227	0.0168407	-1.40675	-4.84546	-1.46208	0.247661	-0.0953082	0.335517	0.278365	-0.138938	1	-4.84546
2778276	374521	288721	2778273	0.659119	0.604361	-0.359623	-0.773728	-1.00549	-1.11648	1.05884	-4.84185	-0.722806	0.166728	0.545025	0.134772	0.10672	0.349597	1	-4.84185
3418516	891294	686220	3418513	2.25241	-4.74291	1.11851	-1.8214	-1.29627		2.01052	2.37971	-0.229378		2.43279	2.50323	-4.83893	2.12441	1	-4.83893
3780004	1186987	907453	3779950	0.384438	0.690577	0.533602	-1.24194	-0.853554	-0.225305	0.581632	-0.474183	-4.83684	-0.260239	-0.652358	-0.324498	0.396548	0.133361	1	-4.83684
2916887	485079	374987	2916825	0.452744	-0.552008	0.108578	0.353945	-0.195166	0.363307	-0.143686	-9.50415e-05	-0.447166	0.206645	-4.83649	-0.061627	-0.0776281	0.111185	1	-4.83649
3502010	958988	738143	3501999	0.442351	-0.694428	0.226027	0.464301	0.802137	-4.83588	0.700671	-0.616933	0.0926835	-0.383897	-0.575348	-0.232016	0.335743	-0.226128	1	-4.83588
3334534	822787	635282	3334518	-0.181707	0.219692	-0.167419	-0.505679	0.382415	0.166152	-0.0392045	-4.83548	0.318656	0.217272	0.388555	-0.747228	-0.0626214	0.676123	1	-4.83548
3445679	913354	703077	3445670	0.364201	-4.83331	-0.226819	-0.444196	0.359804	-0.180101	-0.203135	0.0413676	0.475604	0.11857	0.520678	-0.24819	0.0875322	0.384192	1	-4.83331
3528487	980278	754533	3528172	-4.33993	0.386874	-2.80304	-0.18931	0.0670659	-2.46968	-4.83276	0.493053	-4.40837	-1.5929	-1.05579		-3.8025	-1.77897	1	-4.83276
2975891	532703	411764	2975867	0.460856	0.850221	-0.295169	-0.576142	-0.959853	0.464379	0.0999157	-4.83072	-0.734505	-0.498107	0.201633	0.376005	0.574672	-0.763547	1	-4.83072
3302850	796559	615831	3302805	-1.71126	1.17595	0.485036	0.64733	0.942284	0.449199	-0.0656617	-4.82921	-1.80299	-0.0997648	-0.180734	-1.75138	0.995392	-0.551161	1	-4.82921
3457296	922903	710092	3457275	0.973141	0.56951	0.55959	-1.81943	-1.54234	-1.85162	0.346806	-2.8903	-0.413926	-1.17857	0.414282	0.733903	-4.82597	0.67381	1	-4.82597
2950079	511785	395668	2950016	1.16686	0.435247	0.151183	0.428169	-0.591851	-0.0117802	0.167642	-0.437223	-0.458052	-0.776029	0.509735	-4.82407	-0.651075	-0.187816		-4.82407
3863347	1255700	957417	3863342	-2.94889	-1.47353	-0.772458	0.38778	0.628225	-1.12475	0.595025	-0.0891886	-1.18825	-1.79097	-0.804906	0.739658	-0.2463	-4.81988	1	-4.81988
3333746	822111	634810	3333711	0.724128	-1.30957	0.0401403	-0.826716	-0.540439	0.214327	0.0714184	-4.81915	-0.123674	0.61527	0.0248303	-0.707202	0.709559	0.376322	1	-4.81915
3669580	1095806	841029	3669552	-1.58191		-2.35899	-0.546036	0.206634	-0.852789	0.163937	1.17843	-4.81892	-0.59424	0.0533852	0.522897	0.315281	-0.971081	1	-4.81892
4004321	1370231	1042564	4004044	-3.56353	-2.33039	0.490545	-0.174202	0.903119	0.049177	0.35869	-0.238794	-4.81864	0.571975	0.710127	0.855403	-1.77224	-1.71529	1	-4.81864
3622452	1056921	812311	3622436	-0.673406	-0.0636357	0.241255	-0.290682	-0.236097	0.658242	1.17985	-0.760484	-0.680936	0.505068	0.759502	-4.81864	-1.94636	-0.425305	1	-4.81864
2346746	26055	19602	2346738	0.0791679	0.108846	-0.170884	-0.0323149	0.568359	-0.242266	0.678388	-4.81804	-0.0597251	-0.304864	-0.237845	0.0947918	0.1573	0.204719	1	-4.81804
2676049	292955	224544	2676041	0.664461	0.291549	0.421302	-0.124248	0.130599	0.490219	0.282653	-1.06071	0.0243686	0.25784	0.355378	-0.797959	-0.462977	-4.81747	1	-4.81747
2831446	416670	322466	2831436	0.557371	0.159337	0.208727	-0.337911	0.819666	0.164982	-0.421681	-2.28742	-4.81398	-0.388211	0.0420477	0.159719	0.301553	0.301212	1	-4.81398
3316370	807689	624208	3316344	-0.0913308	0.0438487	-4.81145	0.0129155	0.584319	0.716916	-0.560098	0.614644	-0.997113	0.348687	0.68023	-0.0386259	-0.0142	-2.00715		-4.81145
3780109	1187092	907525	3779950	0.0524162	-0.778042	-0.0410863	-0.501902	-6.55357e-05	0.03482	-0.151007	-0.29155	-4.80936	0.712935	0.023723	0.0396146	0.121626	0.237733	1	-4.80936
3853679	1247830	951818	3853658	-0.952106	-2.47192	-0.40136	0.571133	-4.80891	-0.0111263	-2.62202	0.0950683	-0.382237	-0.114656	-0.136076	-2.1924	-0.214005	-0.412566	1	-4.80891
3990386	1359054	1034077	3990374	-4.80864	-1.30063	-0.26221	0.192653	0.337059	0.137565	0.452093	0.172149	0.0997844	-0.528627	0.0405683	-0.404589	0.547808	0.64069	1	-4.80864
2326934	9870	7278	2326912	-0.188223	-0.95653	0.587715	-0.509073	-0.909595	1.20117	-0.0168111	-4.80791	-0.908898	0.103224	0.735804	-0.496874	1.00992	-0.387091	1	-4.80791
2845542	427963	330939	2845474	-1.10433	-1.78209	-0.167333	-0.250768	0.000583241	0.0147367	0.206783	-4.80571	-0.0774966	0.382844	0.0874487	0.359594	0.198158	-0.67789	1	-4.80571
3893346	1280456	975297	3893338	-0.272584	0.521932	-0.0809984	-0.474228	0.237321	-1.53499	1.16102	-1.22227	-1.71512	0.380153	-0.163845	1.01749	-0.548777	-4.80452	1	-4.80452
2573617	210438	160185	2573570	-0.233658	0.130023	-2.05578	0.549029	0.193938	0.480475	-1.97838	-1.45027	-4.80443	0.0196195	0.107631	-0.152053	0.525481	-1.29252	1	-4.80443
3505856	962206	740502	3505781	0.581176	-0.599659	0.500663	0.0836832	-0.756572	0.353084	0.363539	-4.80424	-0.294955	0.395858	0.0455201	-0.520451	-0.135441	0.0694357	1	-4.80424
3416591	889609	685176	3416577	0.14695	0.378778	0.29511	-0.0204731	-1.50314	-0.121044	-4.80354	-1.41686	0.0374159	0.215696	-0.231424	-0.543323	0.0137017	0.570319	1	-4.80354
3816745	1216448	930663	3816724	0.49812	-0.567632	-0.36156	0.226059	0.190076	0.40568	1.2847	-4.80323	-0.558435	0.269277	-0.180348	-0.308189	-0.856766	0.475212	1	-4.80323
3371573	852916	657770	3371544	0.368436	-2.08895	0.256404	-0.622941	0.730164	-0.0270169	0.50571	-4.80223	0.400249	-0.212925	-0.139543	0.2476	-0.275542	0.426512	1	-4.80223
3816193	1215989	930362	3816153	0.13833	0.447973	0.191026	-0.881683	-4.80197	0.576777	-0.539513	-0.0325061	0.127439	-0.574685	0.34559	0.633866	-0.0862562	-0.09524	1	-4.80197
3867485	1259184	959753	3867458	-0.792933	0.412604	0.192691	0.168586	0.574357	-0.246227	-4.79937	-0.448344	0.787631	0.163998	-0.105789	0.145699	0.15267	0.0621501	1	-4.79937
2320405	4409	3245	2320392	0.679366	-1.08027	-0.849594	-1.27381	0.281417	-4.79816	1.08933	-0.0787229	0.187776	0.0638907	-0.433071	0.58967	-0.528754	-0.180567	1	-4.79816
2736889	341832	262921	2736853	0.720278	-1.21946	0.384355	-0.216139	0.0152685	0.0951156	0.233492	-4.79743	-0.799212	0.668375	-0.213106	-0.238052	-0.277512	0.491516	1	-4.79743
3568037	1012250	778739	3567984	-0.303525	0.484535	-0.125836	0.512978	-0.0562282	0.345649	-0.0889687	-1.01215	-4.79554	0.228089	-0.0829367	-0.721576	0.268517	0.841915	1	-4.79554
3265582	766363	592351	3265565	-3.43911	-0.52783	-1.06207	-0.11227	-0.125886	-1.15365	0.671581	-3.58228	-4.79551	0.816396	-0.318547	0.650103	0.553227	0.871859	1	-4.79551
3752266	1163706	890688	3752258	0.405991	0.364897	-0.232388	-1.41259	-0.823537	0.170121	0.442323	-4.79466	-0.657329	-0.157049	0.0121689	-0.85905	-0.0175897	0.491592	1	-4.79466
3482624	943677	725891	3482572	0.0807842	-0.649075	0.885041	-0.609062	0.545918	0.0772706	0.47133	-0.96108	-4.79419	-0.457111	-0.0034322	-0.317976	0.47509	-4.15425	1	-4.79419
2717690	326581	250793	2717688	0.613094	-0.316305	0.540333	0.737893	0.0481406	-0.415755	0.153795	-4.7941	0.54683	0.13713	-1.28103	-1.19062	-1.74844	0.749059	1	-4.7941
3685103	1108612	850381	3685051	0.0899186	1.11338	0.379835	-0.650265	-0.138407	-0.472488	0.181697	0.237887	-2.5938	0.386486	0.935031	-4.79207	-0.501537	0.189349	1	-4.79207
3866942	1258696	959446	3866898	-0.0186019	-0.219954	0.363568	0.146538	-1.33563	0.529062	-0.108772	-0.386253	-1.14703	0.674373	0.714224	-4.78909	0.706818	0.122488	1	-4.78909
2898890	470520	364273	2898746	0.574607	0.0905538	0.130144	0.197229	0.787037	0.0982622	0.177082	-1.5891	1.09331	-0.758053	0.500082	-4.78895	-0.221461	-0.00634431	1	-4.78895
3988368	1357489	1032836	3988365	-0.236627	-0.587142	0.435493	-0.423273	-0.192101	0.0675115	0.567039	-4.7867	-0.13932	-0.380519	0.751608	0.250992	0.395912	0.367245	1	-4.7867
3253831	756710	585041	3253683	0.126305	-0.144339	0.154669	-0.313752	0.650022	-0.202804	-4.78457	0.524422	0.249799	0.131287	-0.0359124	0.0331495	-0.316864	0.0795296	1	-4.78457
2975918	532730	411788	2975867	0.782761	0.460013	0.713229	-1.89702	-1.06663	0.308429	-0.417438	-4.78365	-1.27102	0.0828631	0.12319	0.864317	-0.0630946	-0.341283	1	-4.78365
2796540	388980	300457	2796510	0.341814	-1.36857	0.0793791	0.390534	-0.106139	0.590478	-0.0193051	-4.78119		0.485331	0.0782139		-0.202291	0.433119	1	-4.78119
2620203	248097	189803	2620194	0.00601237	-0.017007	0.516439	0.196895	-0.204366	-0.143393	0.290625	-4.78105	0.286298	0.305135	-0.616809	0.035677	-0.0081644	0.362882	1	-4.78105
3795897	1199647	917530	3795866	0.197505	-0.657044	-1.78281	-3.20629	-4.7798	-0.541935	-0.380558	0.531251	-0.101112	0.209463	-0.371144	-0.305396	-0.484333	0.956768	1	-4.7798
3685654	1109042	850686	3685610	0.761558	-0.40906	-0.26416	-0.362115	-4.77897	0.268999	0.411904	-0.433086	-0.333278	0.171415	0.0314972	-1.46155	0.818201	0.0606595	1	-4.77897
2519641	166835	126370	2519577	0.58021	-0.0450108	0.406134	-0.0186193	0.10067	-0.128883	-0.0214884	-1.64161	0.341722	-0.814679	0.259995	-4.77763	-0.234577	-0.0230311	1	-4.77763
3483052	944025	726146	3483046	-1.32376	0.759971	-0.123064	0.850078	0.533835	0.121011	0.255625	-4.77754	-0.101065	-0.643743	0.0983576	-2.76362	0.967381	0.200311	1	-4.77754
3119077	648050	501353	3119017	-0.356436	-2.18238	-0.10073	1.15355	0.890378	1.02091	0.0393022	-1.68998	-2.24662	-2.00247	-3.64182	-0.713537	-4.77684	-3.17498	1	-4.77684
3838298	1234634	943173	3838254	-0.314502	1.18631	0.340049	0.385394	0.223003	-0.187529	-0.326208	-0.19402	-4.77422	-0.152327	0.0917804	-0.240377	0.144952	-0.259698	1	-4.77422
2332545	14426	10673	2332528	-1.16375	-1.29611	0.559611	0.370972	-0.0123482	0.735641	-0.056014	1.12926	-0.330616	-1.36233	-0.190275	-0.474238	0.153593	-4.77101	1	-4.77101
3634022	1066550	819639	3633890	-0.103663	-4.76983	0.415576	-0.00108799	-0.552089	0.145617	0.781906		-0.0211152	0.288384	0.402836	-0.453815	0.0614881	-0.0788218	1	-4.76983
2748966	351306	270461	2748923	0.22145	0.22245	0.0479333	-0.0380723	0.288525	0.171878	-0.169703	-4.76928	-0.305333	0.0085539	-0.353421	-0.0157819	-0.636251	0.12471	1	-4.76928
2595075	227660	173883	2595042	0.409494	-0.0114155	-0.0204059	0.104455	-4.76774	0.305746	0.4035	-0.921347	0.115738	0.350945	-0.0527896	0.189692	-0.511432	0.134208	1	-4.76774
3397607	874143	673396	3397589	0.848639	-0.215374	0.160147	0.172084	-0.493271	0.386634	-0.340712	-4.7675	-1.49276	0.42074	0.27549	-1.36562	-0.344254	0.477083	1	-4.7675
2479824	134606	101253	2479746	-0.188566	-1.07366	-0.114555	-0.276943	0.51185	0.500556	0.185572	-0.485013	-0.590597	0.581744	0.577724	-4.76364	-0.183096	0.408225	1	-4.76364
2963754	523005	404095	2963707	0.201248	-1.0876	-0.434757	0.0505135	-0.20333	-0.673732	0.998986	-4.75988	-0.043443	-0.688491	-0.221604	0.0465985	-0.262903	1.0546	1	-4.75988
2696145	309144	237417	2696113	0.341738	0.307871	0.341706	-0.130367	0.536819	-0.455823	-0.701961	0.154329	-0.381805	0.0937877	-0.121012	-4.75404	0.0455273	-0.341828	1	-4.75404
2559428	198976	151428	2559386	-0.364858	-0.688591	0.259633	0.02334	-0.0832306	0.296869	0.231947	-4.74988	-0.0247842	-0.436143	0.174335	0.221761	0.225557	0.0434915	1	-4.74988
2474339	130049	97704	2474322	0.478411	-1.02991	0.603115	-1.12637	0.369692	0.330341	-0.0360606	-4.74904	-0.529485	0.381737	0.229855	-0.180078	-0.207388	0.339137	1	-4.74904
2903265	474047	366548	2903258	0.240934	0.992752	0.373225	1.43662	0.479335	0.120397	0.251333	0.715653	-0.75337		1.52788	-2.04803	-3.64347	-4.74711	1	-4.74711
4004952	1370709	1042942	4004878	-0.0493588	-2.06748	-4.74468	0.392311	1.0724	0.502216	0.975166	-0.00604495	0.11929	-0.110164	0.41733	0.802051	0.239609	-0.772008	1	-4.74468
3439624	908398	699439	3439603	0.416748	-0.136336	0.339531	0.22526	0.506071	0.443731	0.268129	-4.74176	-0.591082	0.138773	0.213905	-1.34328	0.126553	0.263872	1	-4.74176
4030179	1390828	1058081	4030162	0.156046	-0.130818	0.293558	-4.74169	-0.0231908	0.188873	0.0154844	-0.559609	0.309921	-0.234129	0.0779584	-3.88102	-3.79472	-0.11864	1	-4.74169
3753766	1164850	891604	3753760	0.121206	0.253276	0.397293	0.740628	-1.01524	0.183031	-0.311779	-4.74125	-0.319357	0.259915	-0.681946	-0.134454	0.701534	0.0465983	1	-4.74125
2829215	414849	321119	2829171	0.105373	0.224903	0.130882	1.02024	-4.74099	-0.256267	-0.405849		0.540634	-0.146657	0.101142	0.187145	-0.0756772	0.160917	1	-4.74099
2348649	27546	20796	2348634	-0.584407	-0.591088	0.640053	0.340548	-0.204556	0.175942	-0.448629	-4.74077	0.107102	-0.864458	0.255257	-0.645758	0.0982362	0.547456	1	-4.74077
4030097	1390747	1058026	4030063	0.412503	-0.236659	0.387661		-0.0870757	0.104824	0.273095	-0.434868	-0.0395938	0.228174	0.469503	-4.14094	-4.73529	-0.468491	1	-4.73529
4054673	1410067	1072609	4054639	0.989706	-0.170636	1.32186	-0.0903444	-0.571004	0.55208	-0.0316132	-4.73363	0.348577	0.0776557	-0.0726033	-4.17495	0.218097	-1.08678	1	-4.73363
2391474	62761	46877	2391465	0.473396	0.248188	0.0116256	-0.650895	-0.837548	-0.884495	0.549146	-4.73332	0.595573	-1.20956	0.135187	-0.769546	-0.537128	0.780906	1	-4.73332
3766664	1175696	899277	3766651	0.136286	-0.0955044	0.685739	0.16601	-0.463378	-0.15145	-1.64657	-0.742635	0.751218	-0.0103753	-0.0243873	-4.7333	0.120733	0.503155	1	-4.7333
3267731	768135	593699	3267678	0.819984	-0.0724916	0.192671	-1.41988	-0.396551	0.30951	0.329462	-4.73011	-0.0564666	-0.0742443	0.279355	-0.380212	-0.400691	0.491359	1	-4.73011
3048770	591640	457072	3048749	0.373223	-0.515794	0.381352	0.496945	0.606845	0.0539797	-0.380531	-4.72973	-0.769586	0.118414	-0.0247622	-0.505417	0.836686	-0.510579	1	-4.72973
2949677	511408	395441	2949622	-1.37065		-0.150289	-1.27019	0.382813	0.719919	0.377553	0.189226	-4.72932	-0.0147718	1.02572	-0.0620182	0.227153	-1.61335	1	-4.72932
2549271	190857	144919	2549260	0.502401	-0.614867	0.0918881	0.137789	0.0585642	0.456266	0.187524	-4.72648	-0.56249	0.149472	0.171794	-0.0638907	-0.693956	0.274102	1	-4.72648
3907669	1292071	983908	3907652	0.538204	-0.168832	-0.16077	-4.72566	0.172353	-0.668856	0.132042	0.813864	0.0397327	-0.230409	-0.0147826	0.293863	-0.248217	0.430147	1	-4.72566
3139110	664156	513715	3139035	0.165917	0.301067	-0.171828	0.501306	0.408924	0.0341861	0.338751	-4.72371	-0.211324	-0.0211391	-0.55536	0.122318	-1.5384	0.619363	1	-4.72371
3765068	1174381	898330	3765059	-0.563199	-0.0660576	0.41451	0.424101	-0.0915584	-0.0483392	-0.210985	-4.72248	-0.31629	0.290204	0.179402	0.0585459	0.504885	0.0817155	1	-4.72248
3458755	924202	710922	3458735	-1.15986	0.690255	0.497029	0.0686573	0.620555	-1.49325	-0.309164	-4.71987	-0.870789	-0.421016	-0.753484	-1.69993	-0.0365837	-0.374233	1	-4.71987
3581834	1023428	787292	3581637	-0.211443	-0.0461249	0.251085	0.259798	-2.55493	0.32627	-0.643826	-4.71973	-0.73638	-0.0325506	-2.49227	-4.01886	-0.0358571	0.123972	1	-4.71973
3793852	1197900	916190	3793827	-3.26539	-4.71321	-1.25072	-0.141148		-1.29537	-0.380794		-0.23907	0.149125	0.056452	0.129744	-0.217221		1	-4.71321
3878335	1268092	966072	3878308	0.782067	-0.333196	-0.19489	-0.894352	0.0539948	-0.130824	-4.71281	0.524153	-0.414617	-0.213423	0.502701	0.898449	-1.09994	0.179115	1	-4.71281
2548507	190228	144432	2548500	0.320651	0.364623	-0.411225	-0.707124	-0.0660884	0.421417	0.184327	-4.7114	-0.751954	0.584167	-0.0156794	-0.263916	-0.292192	0.297259	1	-4.7114
2489021	142077	107135	2489007	0.594154	1.52117	-2.91475	-1.3943		-2.72298	0.653644	-1.54637	-0.480587	-0.310885	-0.214915	-4.71137	-2.7168	-0.928177	1	-4.71137
3708599	1127616	864499	3708597	0.0843102	0.175627	0.293926	-0.375516	0.0874584	-0.173941	0.570256	-4.70989	-0.510807	0.177341	0.288885	0.405518	-0.202821	0.116944	1	-4.70989
3362317	845582	652041	3362263	0.0090004	-0.425463	0.0481719	-4.7095	0.102118	-1.02776	1.17165	-1.1574	-1.5063	0.0584796	0.405379	0.390047	-0.853484	1.00696	1	-4.7095
3015686	564785	436468	3015682	0.744726	0.844284	0.0682039	-0.240549	-0.91509	-0.793853	1.09421	-1.16493	-0.70769	-0.855567	-0.512139	-0.58254	-4.70733	-0.521941	1	-4.70733
3544706	993416	764556	3544678	0.310134	-0.0901513	0.0280466	-0.122033	0.089645	0.346488	-0.0692983	0.072186	0.480784	0.217458	0.191426	-4.70617	-0.180571	-0.0119947	1	-4.70617
3773176	1181244	903342	3773174	0.181819	-0.402859	0.166352	0.0946666	0.17599	-0.122351	0.824452	0.641449	0.14007	0.428796	-0.114583	-4.70362	-1.06834	-0.0982296	1	-4.70362
2371548	46541	34618	2371547	-0.980304	0.912739	-0.643631	0.0287552	0.473646	-0.670316	-0.266851	-0.331353	1.46293	-4.70078	0.0126592	0.330591	-1.42594	-0.0147618	1	-4.70078
3818203	1217704	931573	3818193	-3.19884	0.503328	0.311008	0.553985	-4.7006	1.38169	-3.15275	-0.442082	-1.87589	-1.7438	-0.556378	-0.44546	1.18305	0.365058	1	-4.7006
3415897	889043	684803	3415857	0.265408	0.56659	-1.27349	0.115551	0.551056	-0.220887	0.360522	-2.04305	0.795873	0.0903611	0.343685	-0.315881	-0.0186912	-4.69903	1	-4.69903
3943071	1320699	1005376	3942998	0.257476	0.0762942	0.156609	-0.75887	-0.348937	0.085424	0.77344	0.244479	-0.212733	-0.162715	0.376639	-4.6956	-0.545615	0.567183	1	-4.6956
3554909	1001680	770905	3554906	-0.114622		0.513307	0.541305		2.42675	-0.445771		-4.6942	0.557157	-1.27461	-0.273764	1.32128		1	-4.6942
3518648	972560	748616	3518496	0.271101	0.0784083	-0.27202	0.407782	-0.889995	0.1058	-0.112986	-4.69368	-0.296916	0.149172	0.0988812	0.41232	-0.0266798	0.54727	1	-4.69368
2927637	493420	381716	2927604	0.623039		0.215774	0.224668	-0.955574	0.611985	-0.148526	-4.6909		0.408075	0.296692	-0.197266	0.506481	0.198932	1	-4.6909
3167807	687272	531931	3167731	0.538863	0.41323	-0.356283	-0.222215	-0.0741712	0.433665	0.0706947	-4.69058	0.158925	-0.292242	0.179608	-0.646853	-0.0696836	0.159056	1	-4.69058
3013084	562575	434909	3013054	0.684818	0.656336	-0.463777	-0.989289	-0.106481	-4.68905	-0.00756718		0.209286	-0.15453	-0.200837	0.610765	-0.195604	-0.349337	1	-4.68905
2777719	374135	288400	2777714	-0.732225	-4.6863	0.0382256	-0.250558	-1.14674	0.309113	-0.656883	-3.30729	-2.45537	1.10375	0.538092	0.305759	0.481994	0.554276	1	-4.6863
2902112	473046	365960	2902103	0.209553	-0.000898675	-0.0599259	-0.660209	0.414548	0.928857	-0.594107	-1.27593	0.0674534	0.384076	-0.359155	-4.68288	0.31975	0.363275	1	-4.68288
2817596	405726	313750	2817576	-4.68262	0.540963	-0.244149	-0.1411	-0.278515	-0.20803	-0.112207	-0.247998	0.935553	1.52709	-0.017473	-0.685941	0.82875	-0.193617	1	-4.68262
3986745	1356206	1031817	3986730	0.281038	-0.18226	-0.289919	0.355975	0.361809	-0.0767248	-4.68167		-0.0473167	-1.32196	-0.063688	-0.213233	0.307728	0.942052	1	-4.68167
3361396	844737	651470	3361381	-0.349458	-0.610803	-0.547207	-0.45018	-0.701852		-0.525508	-1.48627	0.23278	-0.0963014	0.0733231	-0.112313	-4.68088	0.195817	1	-4.68088
2878801	454236	351884	2878778	0.547847	0.540127	0.466763	0.170024	0.288952	-0.0369815	-1.16103	-4.67907	-0.732773	0.30193	-0.26314	0.171772	0.177812	-0.237291	1	-4.67907
2425839	90752	68173	2425756	0.2449	-0.657558	-0.978877	0.621968	-0.00114507	-3.17434	-0.47658	-1.25324	-4.17605	-0.496689	-1.04428	-4.67638	-0.944148	0.847959	1	-4.67638
3127270	654811	506490	3127259	0.111423	-0.0855349	-0.110263	0.446654	-0.598301	0.106029	-0.0711075	-4.67126	-0.117994	-0.00891314	0.486491	-0.452721	0.619996	0.369622	1	-4.67126
3819584	1218858	932361	3819543	0.159273	-0.537859	0.217229	0.0179123	0.436525	0.412631	0.615032	-4.66849	0.347473	-0.682478	0.212496	-2.03005	-0.550711	0.764716	1	-4.66849
3733961	1148337	879813	3733938	0.415064	-0.487097	0.704548	-0.202296	-0.338596	0.324362	0.828615	-1.40942	-0.810293	0.106428	-0.030615	-4.66783	0.343428	0.276061	1	-4.66783
3240390	745942	576589	3240340	0.411264	-0.545221	-0.193455	-1.03008	-0.28144	0.681857	-0.25617	-4.66724	-0.925203	1.0628	0.573042	0.0283995	-0.515812	0.219619	1	-4.66724
3554792	1001574	770853	3554728	0.496359	-0.075935	0.0486217	-0.236971	-0.087856	-0.162111	1.05158	-4.66686	-0.329304	0.529625	-0.252209	-1.03711	-0.742581	0.630722	1	-4.66686
2476594	131989	99185	2476510	0.274477	-0.464605	-0.168685	-0.445264	0.0948928	0.176437	0.476026	-4.66662	-1.98285	0.0693285	0.158611	-0.440368	0.151864	0.609247	1	-4.66662
3103206	635628	491222	3103187	0.574142	0.327413	-0.13327	-0.48784	-0.675146	0.227851	-0.231766	-4.66659	0.086621	0.0318137	-0.277238	-0.257939	-0.398409	1.0926	1	-4.66659
3643801	1074494	825640	3643752	0.251354	-0.92733	0.579965	-0.403233	-1.68084	0.701585	0.45697	-0.0824977	0.247738	0.0375788	-0.0629285	-0.102536	0.365665	-4.66594	1	-4.66594
2740184	344468	265027	2740067	-0.030906	-1.18068	0.49971	0.193339	0.231052	0.0367505	-0.146457	-4.66425	-1.70534	0.200939	0.416651	-0.255381	0.392374	-0.0549036	1	-4.66425
3970249	1343063	1021858	3970214	0.0988796	-0.337026	-4.66274	0.380445	-1.28671	-1.18984	0.983732	0.0992259	-1.73834	0.468208	0.526004	0.749334	0.248513	-0.0677193	1	-4.66274
2500297	151204	114057	2500275	-0.208383	-0.885336	0.870252	0.278255	0.95323	-1.15078	1.4831	-0.277126	-4.66216	-0.0582178	-0.909674	-0.530411	-0.162232	-0.633388	1	-4.66216
2915159	483716	373916	2915133	-1.5276	-0.433373	-0.777951	0.077595	-1.60224	1.3754	-1.47699	-2.9172	-0.110586	-1.4014	-1.63656	-4.66206	-1.60879	1.74761	1	-4.66206
3676264	1101424	845168	3676262	0.615125	0.118765	0.56159	0.155282	-0.0616642	0.0842487	0.0557859	0.782712	-0.487805	-1.44164	-0.207621	-4.66184	0.306012	-0.256683	1	-4.66184
3537916	987696	760205	3537884	0.203638	-1.48325	0.100149	-0.0146332	0.30833	-0.163179	0.783941	-4.66144	-0.363728	0.195976	0.231406	-1.37328	-0.292384	0.562656	1	-4.66144
3102439	635067	490745	3102372	-0.866095	0.217303	-0.465989	0.0427403	0.311511	-0.111034	-0.26228	-4.65618	-0.458757	-0.248448	-0.21946		-0.497312	0.214384	1	-4.65618
3167525	687023	531776	3167511	0.418726	-0.0595757	0.349517	-1.08947	-0.115611	0.360524	0.934134	-4.65573	-1.07233	-0.350274	0.243407	-0.604183	-0.0315558	0.265376	1	-4.65573
3906136	1290803	982937	3906129	-1.25804	-0.732743	-1.04545	-1.26418	0.396715	-1.5821	-1.27187	-1.21684	-1.15541	-1.02507	0.4364	-4.65523	0.287843	-0.916088	1	-4.65523
2698758	311218	239073	2698738	0.31703	0.464143	-0.0672651	0.0987486	-0.540985	0.088305	0.362282	-4.65503	-0.251266	0.308326	-0.115544	-0.631869	0.0188507	0.14525	1	-4.65503
2787469	381885	294694	2787459	-0.161384	-0.0674361	-0.0856759	0.934781	0.250314	0.627157	0.0792693	-4.65151	0.108982	0.365534	0.0319545	-1.86593	-0.13556	-0.206071	1	-4.65151
2480392	135061	101636	2480383	-0.0469541	-0.388714	-0.771411	-0.442559	0.0550614	0.133252	0.775981	-0.603177	-0.304811	0.26241	0.580811	-0.748884	-4.64981	0.364782	1	-4.64981
3894078	1281111	975724	3894047	-3.08789	-4.15496	-4.51729	2.39292	1.84757		-0.100575	-2.30129	-3.14025	-1.93606	-2.55614	-1.19546	-4.64963	-1.49773	1	-4.64963
2878759	454199	351861	2878726	0.273655	-0.231916	0.205728	-0.0609616	0.443521	-0.00572368	0.330039	-4.649	-0.601816	-0.120898	0.752978	-0.800032	-0.220242	0.585197	1	-4.649
2949668	511399	395436	2949622	-0.735228	-1.95301	-0.58575	-0.419774	0.00170439	0.551108	0.266173	-0.942261	-4.64828	-0.750782	0.506052	1.12461	0.191261		1	-4.64828
3175322	693306	536647	3175274	0.300494	-0.391643	0.431107	-0.15876	-0.509963	0.500923	0.115761	-4.64714	-0.686822	0.272797	0.303535	0.0931263	-0.166811	0.509515	1	-4.64714
3530659	982061	755748	3530655	-0.0584799	-0.205626	0.0774306	-0.438903	-0.360965	-4.64627	0.215722	0.638142	-0.659501	0.020706	0.364166	0.301108	0.363153	-0.716627	1	-4.64627
3814046	1214172	929062	3814033	-4.64591	-4.3075	-0.101097	-1.08997		-1.50483	-0.0146472	-2.41774	-0.859471	0.497327	0.354766	-0.276039	-0.706198	-3.63038	1	-4.64591
3657065	1085578	833455	3657041	-1.54573	-1.51084	-1.9041	0.60571	0.151642	-1.90328	-0.191882	-2.95003	-0.37171	-4.64363	1.90121	-1.67461	-2.03553	-0.000952144	1	-4.64363
3454857	920833	708700	3454841	-0.215425	-0.174083	0.362918	-0.303681	0.256811	-0.300078	-0.153887	-4.64243	0.0794131	0.148727	0.138622	0.138485	-0.055987	0.0144299	1	-4.64243
4030158	1390808	1058068	4030063	0.289607	0.577362	0.126657	-4.64228	-1.40332	0.216061	0.234315	-0.061783	-0.457473	0.307662	0.339527	-0.627593	-1.1815	-0.542908	1	-4.64228
4030141	1390791	1058060	4030063	0.499063	0.533357	-0.0863889	-1.82696	-0.384855	0.26633	0.324162	-1.99124	0.666703	0.227639	0.128361		-4.6418	-0.891638	1	-4.6418
2929350	494819	382830	2929168	-0.364697	0.559518	0.715654	-1.69025	-0.0835834	0.430375	0.048153	-0.917751	-4.64124	-0.279361	0.341023	0.0653652	-0.139315	0.517519	1	-4.64124
2601672	233024	178098	2601648	0.609105	-0.64881	-0.22076	-1.20428	0.405884	0.398679	0.193324	-4.64022	-0.684904	0.320433	0.0972375	-0.0616242	-0.608351	0.0859838	1	-4.64022
2657994	278395	213456	2657981	0.12027	0.863347	-0.993858	0.14666	0.304249	-0.320074	0.823316	-4.63921	0.0527739	0.147408	0.192755	-3.40057	-0.18558	0.0915824	1	-4.63921
3521499	974698	750316	3521484	-0.108097	0.499019	0.484278	-0.483898	0.18845	-1.01377	0.383763	-4.63872	-3.90858	0.36806	0.0988514	-0.241044	0.188344	0.0768031	1	-4.63872
2591709	224888	171717	2591643	0.411916	-0.0145184	0.0918588	-0.102412	-4.63749	-0.452409	0.118037	-0.863717	0.332538	-0.614558	-0.786851	0.190972	0.220403	0.704204	1	-4.63749
2900952	472135	365365	2900940	-1.15145	-1.33614	-0.881664	-0.746168	-0.939656	-1.07936	0.200793	-4.63736	-0.0120291	0.279276	0.372957	0.535083	-0.569128	-2.49148		-4.63736
2992327	545859	421923	2992243	-2.00479	-0.848181	-2.80555	-1.92239	-3.5082	0.195865	1.33646	-3.57307	-2.92793	-1.86435	1.29785	-4.63686	1.73475	-2.15634	1	-4.63686
3797410	1200931	918528	3797295	-0.116993	0.058686	-0.236189	-0.150939	0.451622	-0.487881	0.0573795	-4.63571	-0.610923	0.193145	-0.159722	0.149373	0.160432	0.23463	1	-4.63571
3164996	685109	530217	3164914	-1.11979	0.529426	-4.57984	-1.1087	0.244506	-1.86717	-3.25433	-3.22415	-4.63458	-0.676668	-1.6474	1.44368	1.3506	-2.05858	1	-4.63458
2397962	68102	50787	2397948	0.137673	-0.357513	-0.0719997	-4.63456	0.399793	0.606281	0.298904	0.77051	-0.551972	-0.341381	0.00108143	0.473079	-0.49405	0.292586	1	-4.63456
3770079	1178558	901458	3770052	0.411953	0.239946	-1.04791	-0.447173	0.406135	-0.309837	-0.202133	0.146768	-0.0388246	0.193638	0.00233089	0.71155	-4.63346	0.225673	1	-4.63346
3581790	1023384	787263	3581637	-0.177066	-0.400217	0.41539	0.144149	1.4239	0.271432	-0.794778	1.20679	-4.63317	0.425064	0.714611	0.495129	0.928993	-0.428924	1	-4.63317
3795695	1199464	917396	3795680	-0.0283294	0.465934	-0.129071	0.358963	0.0990192	-0.0654254	0.254353	-4.63301	-0.0997913	0.237895	0.323761	-0.644186	-0.286605	-0.163631	1	-4.63301
3938665	1317133	1002849	3938384	0.172859	0.20016	-0.481865	-0.805102	-1.24657	0.208346	-0.833419	-4.63114	-0.311793	-0.181741	-0.787862	-2.32117	-0.573814	-0.0473608	1	-4.63114
4035101	1394733	1061144	4035017	0.279612	0.179427	0.0819086	-4.62981	0.421556	-0.0452052	0.0444714	0.273412	0.262458	0.0768774	0.206199	-1.30318	-1.41803	-0.573791	1	-4.62981
3657081	1085594	833464	3657041	0.668852	-0.70739	0.751778	-0.19705	-0.631079	-0.571907	-0.235044	-4.62896	0.378426	0.00181121	-0.0193815	-0.473779	0.612593	-1.00483	1	-4.62896
2979954	535872	414209	2979871	0.0625696	-0.44849	0.167739	-0.13849	0.39814	0.123785	-0.216768	-4.62725	-0.0992607	0.111208	0.212773	-0.257927	0.160603	-0.033261	1	-4.62725
3418289	891085	686108	3418249	-0.55712	-1.91797	-0.667616	-4.62721	0.658512	0.151129	-0.0149218	-0.675266	-0.953118	-0.484144	-0.933631	-0.2905	-0.101949	-0.0605349	1	-4.62721
3707677	1126860	863973	3707642	0.46092	-0.570266	0.379049	-4.62408	-0.149006	0.344162	-0.0451943	-0.408173	-0.42452	0.710438	0.740963	-1.25706	0.256917	-0.0275255	1	-4.62408
3788146	1193415	912631	3788097	-0.200863	0.00355751	0.271964	-1.13233	-0.0525024	0.42362	0.483451	-0.0421935	-4.62271	0.0211488	-0.0809423	-1.25639	0.696546	-0.557562	1	-4.62271
2489174	142204	107227	2489172	-0.833859	0.176547	-0.803507	0.168669	0.258028	0.0484823	-0.0992405	-4.62209	-0.0837062	-0.301126	0.401696	-1.99638	1.19299	0.440689	1	-4.62209
3895137	1281984	976336	3895118	-0.0175769	-0.494355	-0.00891437	-0.00757189	0.153032	0.100898	0.132234	-4.62012	0.0428196	-0.540209	-0.424534	0.320255	-0.110685	0.0971493	1	-4.62012
3631417	1064363	818067	3631397	0.421471	-0.336854	-0.197799	-0.273615	-0.344227	0.534751	0.537634	-4.61876	-0.132244	-0.526584	-0.0604644	-0.901614	-0.330364	0.153114	1	-4.61876
3913741	1296973	987636	3913737	0.812613	-0.894207	0.251971	-0.242918	-0.0202592	0.448368	-0.0538466	-4.61844	-0.631776	-0.340488	0.14856	-0.355039	0.381948	0.684875	1	-4.61844
3956456	1331854	1013446	3956433	-0.021305	0.495125	0.358065	-0.332852	-0.327125	-0.301666	0.251888	-4.61802	-0.201687	0.383533	-0.675408	-0.0347647	-1.30198	0.482616	1	-4.61802
2316720	1323	873	2316605	-1.0886	-0.239034	0.208968	0.398745	1.50619	0.303834	-1.3117	-0.635388		0.612775	0.251933	0.313257	-4.6143	-0.331212	1	-4.6143
3581931	1023525	787342	3581637	-4.61369	1.71791	-1.28579	-1.91256	-1.66928	0.702952	-1.81055	-3.93217	-1.05072	-2.91541	-1.62129	-1.74091	-1.38039	0.290947	1	-4.61369
2708466	318857	245106	2708457	-1.88563	0.11619	-1.25519	0.254277	-0.150301	0.772743		0.835264	0.796391	0.160497	0.8268	-4.61292	-0.0942154	-1.24475	1	-4.61292
2439906	102151	76328	2439861	-0.508821	-2.73975	0.529446	1.01828	0.266921	0.220888	-0.0323454	0.216031	0.0519635	0.149352	-4.61222	0.0845448	0.539826	-0.893856	1	-4.61222
2316015	725	475	2315951	-4.61221	0.981942	-1.43676	0.469993	0.982258	-2.3047	-0.433367	0.776581	0.691423	-0.0229175	0.102289	0.00793214	-0.373628	-1.16446	1	-4.61221
3231004	738260	570667	3230968	0.129862	-0.783889	-0.494804	-4.61169	-0.360753	0.100993	0.448678	0.126723	0.14028	-0.547204	-0.281173	0.648322	0.052018	0.384695	1	-4.61169
3611643	1047949	805693	3611625	-1.08531	-1.14762	-1.57964	0.638272	1.14794	-4.61112	-2.9832	-0.71432	-1.37088	-1.93749	-1.60434	-1.03502	-2.46623	-0.513495	1	-4.61112
3590965	1030967	792862	3590853	-1.88325	-1.50698	-0.985647	-0.492341	-3.16347	-1.31661	-0.928972	-4.61068	-0.409144	0.638577	0.990587	0.279137	-1.1777	-2.58527	1	-4.61068
3336326	824310	636269	3336324	0.463096	-0.967422	-0.638644	-0.185336	-1.34687	0.724899	0.613251	-4.61062	0.255658	-0.497384	-0.129761	0.421513	0.735564	0.116603	1	-4.61062
2948915	510738	395049	2948887	-1.7138	0.0299095	-1.77526	0.987221	0.692944	-0.788808	0.935259	1.54296	-0.104997	-3.64013	-4.60718	1.02059	-2.37144	-3.16886	1	-4.60718
3366937	849281	654861	3366922	-1.17495	1.10408	-2.07121	-0.84556	-0.242121	-1.02461	-1.73076	-4.60704		0.736816	-0.504983	-0.184106	-0.287746	-1.58643	1	-4.60704
3210038	721093	557697	3210013	-0.288796	-4.60681	0.182817	-0.450229	0.0609595	0.778952	-1.84885			-0.29385	-0.375669	-0.133212	0.568815	-1.80415	1	-4.60681
2886627	460500	356761	2886595	-0.0883822	-0.712317	0.401291	-0.0405678	-0.339574	1.05283	-0.423006	-4.60676	-0.105925	-0.889727	-0.0574425	-0.0454182	0.985044	-0.215358	1	-4.60676
3117432	646815	500327	3117384	0.233184	0.180159	0.0584251	0.018843	0.502227	-0.0462078	0.40734	-4.6061	-0.0324932	-0.272756	0.150331	-1.3326	-1.70561	0.474912	1	-4.6061
3797682	1201167	918696	3797561	0.449401	-0.698534	0.0436826	-1.97028	0.220762	0.440592	0.370509	-4.60469	-2.38532	0.155485	0.356013	-0.636525	-3.89764	0.464646	1	-4.60469
3869053	1260547	960637	3869030	-0.317284	-0.636661	-0.929726	-0.0873943	-3.44183	0.0245346	-0.568752	-4.60169	0.129224	0.624397	-0.285754	0.340875	-0.448936	0.668849	1	-4.60169
3119067	648040	501345	3119017	0.324514	-4.60149	0.21953	0.915135	1.0736	0.31133	0.118427	-0.947119	-3.92964	-1.78203	-3.66369	-0.712876	-2.80401	-2.10791	1	-4.60149
3321526	812010	627369	3321512	-1.13212	-0.337373	-0.061646	0.225214	0.304404	0.0179398	0.139135	-4.60117	-0.276673	0.726469	0.427607	-0.276375	0.182913	-0.239173	1	-4.60117
4028579	1389519	1057071	4028568	0.227632	0.475529	-0.0693144		-0.464067	-0.221222	0.0792379	-2.02713	0.119327	0.342187	0.359897	-3.50699	-4.60111	-1.55579	1	-4.60111
3089528	624692	482673	3089469	0.222121	-1.63055	-0.33072	-4.6007	-1.01161	0.377751	0.744838	-0.329329	-0.0948251	-0.353172	0.64516	-0.930246	0.295492	0.816195	1	-4.6007
2938274	502187	388575	2938196	0.270455	0.0557978	0.276506	-0.0345905	0.20748	0.226372	0.0971604	-0.420881	-0.123467	-0.0650076	-0.0286029	-4.59974	0.309246	0.0721138	1	-4.59974
3819139	1218482	932122	3819130	0.0545294	-0.313047	0.13087	0.405793		-1.01616		0.0474862	-4.59973		-0.114457	0.0379577		0.461448	1	-4.59973
2715706	324876	249509	2715634	0.318888	-4.59866	-0.18319	-0.9788	0.33516	0.311376	0.611829	-1.56593	-1.39535	1.21696	0.450783	-0.801169	-0.606435	0.167838	1	-4.59866
2565029	203576	154879	2565011	0.639437	-1.62491	0.825552	-3.42381	-0.784857	-0.269327	-0.277597	-4.59839	0.430859	1.34916	0.271401	-4.18364	-0.971137	0.646701	1	-4.59839
3127273	654814	506490	3127259	0.425376	-0.263527	-0.591786	0.942768	-0.852039	0.406028	0.506905	0.157798	0.379525	-0.330324	-0.170737	-4.59821	-0.503294	-0.442481	1	-4.59821
3764077	1173508	897754	3764066	-4.59761	-0.339019	0.117068	-0.00246161	0.303137	0.367183	0.245228	-0.252413	-0.124013	0.766889	0.340161	-1.87533	-0.0812068	0.10838	1	-4.59761
3337120	825015	636695	3337109	1.24057	-0.106865	0.646963	0.0270557	-0.501817	-0.457381	-4.59601	-0.115721	-0.0763747	0.939114	1.29147	0.581216	0.143111	0.736893	1	-4.59601
3023495	571145	441375	3023483	0.143457	0.18851	0.0362367	0.0783077	-0.659634	-0.0337251	-0.119982	0.0877286	-4.5942	0.256021	0.246583	0.597514	-0.043254		1	-4.5942
3228109	735727	568976	3228097	-0.370839	0.313228	-0.0100037	0.29808	0.373025	-0.15115	-0.405075	-4.59318	0.0510517	-0.0310763	0.522548	0.0118315	-0.991489	0.627011	1	-4.59318
3439021	907905	699094	3439013	0.330515	-1.72458	-4.5921	-0.700552	0.532605	0.12841	0.927151	1.11345	-1.02996	-0.644749	-0.152283	-1.33711	0.922625	-0.937992	1	-4.5921
3011209	560984	433645	3011180		-0.839299	0.261856	-1.84902	0.363867	0.114709	-1.1462		-0.690011	0.453667	0.336637	0.388433	-1.1462	-4.58952	1	-4.58952
3522247	975255	750758	3522225	-0.694515	-0.536469	0.276219	0.292674	1.20496	0.119951	-0.187395	-1.60685	0.285751	0.700698	-4.58926	-0.607179	-0.125734	0.422051	1	-4.58926
2822234	409406	316734	2822215	0.566552	-0.794639	0.512769	-0.576958	0.0645068	0.0329331	0.455143	-4.58894	-0.679105	0.17384	0.398379	-0.82714	-0.220889	-0.205365	1	-4.58894
3389369	867480	668397	3389353	0.626132	-0.352212	0.264371	-1.09477	0.232532	-0.0496527	-0.0623974	-4.58793	-0.291376	0.273528	0.288239	-0.754845	-0.0586636	0.366863	1	-4.58793
3564074	1009068	776291	3564071	0.195693	-0.817467	-0.430714	0.272056	-0.0241649	-0.211077	0.254014	-4.58642	1.18987	0.401719	0.278958	-0.558283	-0.429784	-0.176556	1	-4.58642
3302860	796569	615832	3302805	-0.28537	0.462262	-0.567153	-0.60567	-4.58473	-0.214156	0.0327265	1.2427	0.0632838	0.316463	0.195839	-1.23171	-0.083029	-0.451845	1	-4.58473
3741184	1154481	884162	3741171	0.046838	-1.01417	0.120257	0.336122	0.756848	0.454595	-4.58272	-0.84711	0.145656	0.632152	-0.263559	-0.222948	-0.453455	-0.369704	1	-4.58272
3891165	1278583	973940	3891163	1.56533	-3.62936	-4.58266	0.692622	-2.17179	1.40242	-3.74345	0.860094	0.495505	-2.18253	0.748939		-2.86984	-3.12437	1	-4.58266
2447141	107962	80751	2447124	-0.215452	-0.174309	0.216594	0.0293348	0.153021	0.471864	-0.303388	-4.58175	0.473452	-1.5808	-0.0587567	0.20682	-0.12139	0.167861	1	-4.58175
3328222	817462	631667	3328214	0.549715	-0.178886	-0.103036	-4.58089	0.0757942	0.984395	-0.527554	0.096731	-0.458505	-0.948939	-0.355611	0.420332	-0.0344271	0.740331	1	-4.58089
3489969	949616	730527	3489957	0.507706	-1.39473	0.613378	-1.23122	0.165124	-0.341621	1.10355	-4.58021	-1.26711	-0.19094	0.585141	-1.51942	0.270485	0.461729	1	-4.58021
3793864	1197912	916198	3793827	-4.57917	-2.86285	-1.53174	-0.784526		-3.87093	-0.606175		-0.519479	0.186472	0.287229	-0.284227	-0.132274		1	-4.57917
2786348	380953	293951	2786322	0.805266	-0.874524	-0.195429	-0.697937	-0.536198	0.379222	0.881237	-4.57731	-1.23206	-1.41256	0.461886	-1.21365	-0.365259	0.251154	1	-4.57731
4035065	1394697	1061118	4035017	0.593392	0.426841	0.52437		-0.753776	0.104499	0.386116	-0.788169	0.493683	0.412293	-0.291643	-4.5772	-2.19484	-0.798417	1	-4.5772
3065263	604888	467192	3065244	-0.326721	-4.57287	-0.208721	0.0803591	-0.983996	0.444812	1.15095	0.268289	-0.0706465	0.0831671	0.0744133	-0.0521196	0.248944	-0.101	1	-4.57287
2992865	546288	422259	2992863		1.28261	0.359422	0.603066	-1.51553	0.20776	-4.57261	-0.350889	0.36646	0.291411	0.0790691	1.10661	-0.147418	-1.05556	1	-4.57261
3617377	1052627	809196	3617312	-0.248945	-0.991913	0.422955	-4.57244	-1.04707	-0.124887	0.718988		0.733002	0.591687	0.197151	-0.0324712	0.211744	-0.613397	1	-4.57244
3378258	858538	661472	3378244	-0.328277	0.511367	0.228789	0.233471	0.0185603	0.677611	-4.57237	-0.764048	-0.437754	-0.607833	-0.228707	-0.551731	0.542592	-1.3285	1	-4.57237
3398105	874536	673696	3398076	0.250321	-0.0171944	0.0521348	0.419489	0.257538	0.0295423	0.187983	-4.57015	0.48687	-0.373508	-0.47249	0.0555352	0.221837	-0.125523	1	-4.57015
3660141	1088053	835311	3660075	-0.00831079	-0.634643	-0.0667023	0.300813	0.982524	-0.293379	0.886813	-4.57009	-2.35495	0.382623	0.299806	0.370322	-1.07525	-4.47803	1	-4.57009
2931781	496848	384405	2931763	-0.263422	1.69518	-1.06259	-0.0538986	-0.724311	-1.23681	-0.265135	0.150832	-0.749367	-0.41402	-0.46469	1.15817	-4.56973	-0.620132	1	-4.56973
3188507	703540	544489	3188478	0.14128	1.28344	-2.45737	0.080352	-0.272911	-4.56865	1.13721	0.621454	0.539004	-0.897426	-1.32778	-0.36403	0.509703	0.270624	1	-4.56865
4046502	1403701	1067847	4046499	-0.247439	0.505383	0.0795983	0.424105	-0.509555	-0.129611	-0.0780237	0.163169	0.199787	0.37897	0.271122	-4.56852	0.129017	-0.095887	1	-4.56852
3035303	580825	448678	3035281	0.0297214	0.244859	0.486243	-0.216762	-0.205262	0.602757	0.261771	-0.756061	-4.56687	0.451376	-0.393744	0.196344	0.137537	0.360534	1	-4.56687
3316410	807727	624230	3316375	0.654116	-0.0278677	-0.0687441	-4.56627	-0.13712	-0.897769	-0.362745	0.982202	-0.136181	0.204084	-0.33096	0.326469	-0.552306	0.0475122	1	-4.56627
4035095	1394727	1061141	4035017	1.06412	-0.795909	0.549518		0.344009	0.346446	-0.854001	-0.361068	0.391844	0.381929	0.0910434		-4.56484	-0.815615	1	-4.56484
3381938	861665	663794	3381925	0.10594	-0.0051205	0.181123	0.631914	-0.153304	-4.56461	-0.0580329	0.102462	-0.102973	-0.726656	0.0170164	-0.329485	-0.0206902	0.316099	1	-4.56461
3458824	924265	710956	3458819	-3.1509	-2.70826	-3.69476	0.00205918	-0.339093	-2.76568	-2.18834	-2.40493	-4.2271	-4.01983	-3.47179	-2.8052	-4.56304	-3.30233	1	-4.56304
3773816	1181784	903704	3773814	-0.107472	0.194866	0.111775	0.251761	-0.188715	0.628675	-4.5629	-0.963627	-0.0858637	-0.354735	0.109574	-0.14695	0.422247	-0.551416	1	-4.5629
3404575	879957	677751	3404567	-0.556673	0.396047	-3.02551	-1.55441	0.50193	-0.752284	-0.971965	-0.0847838	-4.56214	0.395013	0.816644	0.0548098	0.00160843	-1.49495	1	-4.56214
3186083	701603	542983	3185976	0.0245463	0.947029	-0.0423476	0.721294	-0.190885	0.398476	-4.56168	0.714846	-0.0937446	-0.342888	-0.970959	-1.78089	0.638288	-1.96221	1	-4.56168
3553707	1000650	770160	3553690	0.0843337	-1.93203	0.505392	-0.34576	-0.238431	0.800064	1.35161	-4.56042	-1.36029	-1.38091	0.541405	-1.43237	0.326974	0.497402	1	-4.56042
3428473	899080	692466	3428447	0.177878	-0.316385	0.0799156	0.260988	-4.55982	0.510069	-0.314812	-0.115109	-0.169041	-0.19805	0.150499	-0.350881	0.120853	0.355885	1	-4.55982
2466019	123188	92376	2466002	0.29971	-1.08087	-2.02659	0.162168	-0.330055	0.0984335	0.415723	1.22569	0.367893	-0.138491	0.365844	-4.55795	-0.194192	-0.0222227	1	-4.55795
2440560	102734	76697	2440549	0.288074	0.195375	-0.0136649	-0.15618	-0.0122434	-0.382753	-0.416796	-4.55774	0.000250462	0.569486	-0.00239655	-0.415021	-0.163312	0.208606	1	-4.55774
2411625	79364	59063	2411575	-0.017279	-0.95043	0.431279	-0.0878264	0.393209	0.340129	0.16591	-4.55658	-0.326563	0.502375	0.255893	-0.441931	0.408013	-0.0489024	1	-4.55658
3809647	1210757	926333	3809621	0.237543	-0.0524062	-1.05715	-0.300119	0.757975	-0.00630024	0.288273	-4.55458	0.511251	-0.354214	0.438274	-0.255714	-0.658153	0.489859	1	-4.55458
3956254	1331665	1013305	3956226	0.157734	0.469033	0.00609454	-0.805775	-0.0300008	-0.0520442	-0.0237104	0.147614	-4.55402	-0.214844	-0.117317	-0.00899359	0.719405	0.514675	1	-4.55402
3764338	1173728	897887	3764289	0.056468	-3.30459	-1.65097	-1.32994	-0.484225	-1.12285	-0.273731	-4.55173	-3.79862	1.7728	1.32736	0.0898976	-0.84917	-1.08724	1	-4.55173
2633279	258514	197817	2633256	0.512086	-0.435782	0.29825	-0.577493	-0.506197	-0.105255	0.00755238	-4.55164	-0.918837	0.0630066	0.423467	-0.202755	0.525928	0.297076	1	-4.55164
3421956	894063	688383	3421897	0.732796	-0.335867	-0.326131	-4.55107	-2.39577	-1.30518	0.133247	0.584167	0.094598	0.10809	0.697559	-0.470611	-0.703335	0.967752	1	-4.55107
2611791	241414	184487	2611779	0.76379	0.332617	0.122381	-0.0919652	-0.622844	0.0112855	0.410333	-4.54939	-0.56169	0.556912	0.498058	0.24652	-0.332802	-0.794738	1	-4.54939
2638752	262849	201329	2638728	-3.72722	-1.45523	-1.5052	0.559562	0.712997	1.23436	-0.810198	-3.20357	-4.54535	-1.06583	0.395523	-2.33812	0.868873	1.11362	1	-4.54535
3230419	737747	570376	3230414	0.722274	0.621545	0.296944	-0.447229	-4.54525	0.223643	-4.04954	-0.905921	-0.698518	0.239585	0.628156	-0.144912	0.427125	0.187245	1	-4.54525
3120579	649307	502185	3120567	0.268	-0.0685345	0.411436	0.335714	-0.554423	1.08043	-0.754364	-4.54292	-0.718793	-0.575736	-0.149395	0.656009	0.251124	-0.726749	1	-4.54292
3111088	641982	496364	3110999	0.202787	0.479789	-0.0944936	-0.0017919	-4.54143	-0.616066	-0.339686		-0.259673	0.172285	-0.179154	0.317799	0.270156	-0.508278	1	-4.54143
2953587	514754	397777	2953570	0.437071	-1.06491	0.569876	-0.621366	-0.0751618	-0.422149	-4.54079	-2.51766	-1.28862	-2.19846	0.427939	0.308454	-0.0801263	0.0540562	1	-4.54079
3304322	797847	616732	3304301	1.05171		-0.197928	0.805549	-0.515388		-0.729728	-4.5401	0.434353	-0.280643	0.0395844	0.0425226	-0.0427666	-0.318454	1	-4.5401
3720945	1137828	871974	3720921	0.269388	0.00798713	0.0489724	0.525029	0.201083	-0.306481	0.688651	-4.53848	-0.0832049	0.0624254	-0.112192	-0.0983932	-0.963062	0.185425	1	-4.53848
4030191	1390840	1058090	4030162	-0.0509082	0.310164	-0.176937	-2.24578	-0.0688968	0.103006	-0.126881	0.31256	0.0597116	0.157496	-0.0206126	-2.8538	-4.53756	-0.56729	1	-4.53756
3853131	1247335	951523	3853108	0.229323	0.352984	0.681489	-0.119532	-0.133076	0.47957		0.727176	-4.5369	-0.158176	0.379452	-0.325459	0.391487	-0.464195	1	-4.5369
2363455	39652	29393	2363444	0.042649	0.40393	-0.846986	0.283559	0.78106	-0.26254	-1.06051	-4.53622	-0.112777	0.225762	0.341618	-0.0299767	0.447074	0.275443	1	-4.53622
3409277	883736	680747	3409211	-0.22491	-0.196892	0.137213	-1.53945	0.366485	0.0473975	-0.190273	-1.07671	-4.53463	0.275484	0.915684	-0.061323	0.873319	0.669844	1	-4.53463
2950067	511773	395657	2950016	0.721042	-1.55513	0.650917	0.135321	-2.29271	0.661839	0.336314	0.826056	0.269983	0.888106	0.504315		-4.53271			-4.53271
2480225	134909	101509	2480168	0.255916	0.252184	-0.237353	-4.53168	0.150673	0.0983471	-0.272592	-0.194419	-0.391119	0.171562	-0.255852	0.120931	0.599492	0.581606	1	-4.53168
2361395	37945	28247	2361384	0.160775	-0.277916	-0.0879212	0.432583	0.21804	0.130509	0.225334	-4.53145	-0.541288	-0.343342	0.204632	-0.298612	0.268469	0.169874	1	-4.53145
4016401	1379742	1049699	4016396	0.818809	0.50057	-0.435835	0.278231	0.341857	-0.122289	-0.113458	-2.79843	0.14461	-0.84829	-0.34617	-4.53032	-0.128343	0.606523	1	-4.53032
3347178	832959	642795	3347118	0.223726	0.345863	-0.412077	-0.140378	0.166186	0.111053	0.150127		-0.0499819	-0.333157	0.12499	-4.52951	-2.3383	-0.406391	1	-4.52951
3457706	923249	710300	3457696	-0.146351	-0.00800473	-0.0990198	0.56846	-0.120324	-0.229888	0.694912	-4.52854	0.118761	-0.103318	-0.0586511	0.0707471	0.0787651	-0.139042	1	-4.52854
3945320	1322523	1006734	3945314	0.416573	0.0153921	0.469562	-0.133076	-1.58303	-0.015523	0.307063	-0.693423	-0.284182	-1.16399	0.155555	0.164569	-4.52711	0.509823	1	-4.52711
3962624	1336837	1017117	3962587	0.490091	0.517696	-0.451324	0.667498	-1.30041	0.332212	-0.194337	-4.52557	0.252706	-0.0676023	-0.187167	0.236408	0.201797	-0.620058	1	-4.52557
3316852	808137	624507	3316834	-0.568233		-1.92164	-0.793194	0.398889	0.887834	0.453215	-0.237677	-0.220741	0.840695	-4.52245	0.947269	0.356386	-0.215738	1	-4.52245
3560727	1006388	774267	3560711	-0.0279586	0.228122	0.321971	0.161536	0.127277	-0.179683	0.365782	-0.0247854	-4.5196	0.32104	0.30254	-1.72927	-0.422059	0.661159	1	-4.5196
3684790	1108390	850213	3684782	0.649249	-0.723873	0.488235	-1.11824	0.378172	-0.055428	0.756798	-4.51675	0.0647848	-0.475857	-0.226752	0.0210051	-0.186413	0.677038	1	-4.51675
3681968	1106046	848564	3681956	0.597613	-1.5198	0.408751	-1.35653	0.114895	0.458691	0.273585	-4.5153	-0.436663	0.120746	0.587412	-0.767707	0.0308094	0.475549	1	-4.5153
2735384	340562	261847	2735362	0.101081	0.199747	0.196206	-0.143223	-0.468125	-0.45278	-4.51422		0.0107227	0.369195	0.0566244	0.135974	-0.204631	0.249856	1	-4.51422
3230749	738029	570536	3230733	-1.22591	-1.18387	-0.343304	-0.540003	1.94284	0.43562	-1.60597	-4.51278	-1.05558	0.878447	-1.33653	-0.405685	0.427926	-1.51584	1	-4.51278
2428357	92702	69648	2428313	0.607943	-1.02238	0.16843	-0.303642	0.404648	0.526051	0.327056	-4.5095	-0.0595501	-3.09529	-0.0772974	0.220529	-0.107187	0.457657	1	-4.5095
2840077	423643	327692	2840036	0.138315	-0.603328	0.193007	-0.450566	-0.0580936	-0.2038	-1.1555	-4.50946	-0.400939	0.364017	0.213086	0.284354	0.158985	0.349221	1	-4.50946
2740197	344481	265037	2740067	-0.651035	-1.07369	0.196161	0.429487	0.524846	-0.165035	0.205425	-4.50785	-1.18671	0.23633	0.419266	0.0943288	0.169222	-0.17342	1	-4.50785
3553120	1000141	769816	3553103	0.773937	-0.344532	0.109481	-0.974433		-0.969833	0.289492	-1.66123	-1.44554	-1.06585	0.383252	-4.5076	-0.529186	1.80025	1	-4.5076
3821977	1220854	933697	3821937				0.203109	0.377879		0.144159					-4.50539	0.558335		1	-4.50539
3951939	1328084	1010766	3951927	0.240638	-0.461113	-0.120239	-0.279493	-0.147483	-0.4281	0.634684	-4.50484	-0.110926	0.0761109	0.816869	0.464144	-1.11516	0.362643	1	-4.50484
2445222	106430	79554	2445141	0.53641	-0.702878	-0.00111025	-0.153678	0.156794	0.266773	0.176002	-4.50403	-0.0587222	0.733164	-0.506004	-0.284189	-0.228291	0.303598	1	-4.50403
3929347	1309446	997316	3929325	0.0695731	-1.33279	0.082116	-0.294888	-0.166197	0.655313	0.306017	-4.50348	-0.0064314	0.106117	0.0146602	0.168463	0.106949	0.0993898	1	-4.50348
3744024	1156933	885789	3744013	0.567696	1.23171	0.712706	-0.121734	-4.50306	-1.63075	0.319478	-0.706031	-1.75695	0.542264	-2.37479	0.27297	-0.572839	-0.296006	1	-4.50306
2714214	323612	248651	2714200	0.712169	0.972313	-0.371917	-1.91177	-4.50257	-0.35013	0.235079	-0.62526	0.0536358	-0.0650476	-0.318782	0.383872	-3.95876	0.70485	1	-4.50257
3097191	630926	487466	3097152	-0.170394	0.023044	0.246538	-0.404937	-0.644771	0.518838	1.30261		0.120117	-0.225883	-0.199448	-4.50167	0.27689	-0.228907	1	-4.50167
3190438	705188	545693	3190420	0.441601	-0.693915	0.0224146	0.298016	0.33665	-0.123093	-0.290689	-0.97042	-4.4991	0.1745	0.518998	0.158866	0.129905	-0.27257	1	-4.4991
4030115	1390765	1058040	4030063	0.66949	0.196661	0.126237		-0.773838	0.363664	0.404793	-0.654968	-0.520424	0.770245	0.29061		-4.49899	-1.81423	1	-4.49899
3578103	1020443	785093	3578089	0.21022	0.484998	0.0262103	0.243387	0.448863	-0.751332	-0.455036	-4.49897	0.204803	0.112398	0.302718	-0.690953	0.0260429	0.391128	1	-4.49897
2692888	306347	235342	2692883	0.0156929	0.461509	-0.828543	-0.143225	0.387666	-0.0156283	-4.49889	0.398546	0.513903	-0.00651096	-0.179472		0.147302	-0.604202	1	-4.49889
2402221	71698	53395	2402161	0.51929	-4.49621	0.897853	-0.704267	0.850856	0.273677	0.900322	-2.00109	-0.822825	-0.525294	0.125232	-1.01697	-0.257843	-0.0160335		-4.49621
2854261	434966	336605	2854241	0.499617	-0.689502	0.32836	-0.758747	-0.187421	0.460806	0.900167	-3.29407	-4.49492	-0.468877	0.314594	-1.5428	0.0122731	0.966847	1	-4.49492
2351023	29477	22205	2351004	0.574893	-1.19065	-0.703691	-0.0310759		-1.6788	0.570101	-4.49445		-1.70932	0.0145488	0.382915	1.1082	-1.78653	1	-4.49445
3486838	947041	728556	3486807	-0.0855391	0.621639	0.302712	-0.365842	0.446827	0.0160533	0.128458	-4.49401	0.143124	-0.23611	-0.0796613	-0.118416	0.118761	-0.197058	1	-4.49401
3283083	780622	603401	3282974	-0.208835	0.729894	-0.0545357	-0.555261	0.0106874	0.287265	0.0497948	0.443007	-1.10329	-0.764687	0.169892	-1.30542	-4.49213	0.619144	1	-4.49213
3938663	1317131	1002848	3938384	0.337995	0.043773	-0.275234	-0.787081	-3.27489	0.181231	-1.00655	-4.4915	-0.741554	-0.168983	-2.65011	-2.65147	-0.477714	0.133137	1	-4.4915
3907723	1292112	983942	3907711	-1.91697	-4.49092	-1.93861	-3.98151	2.42313	-2.69335	-2.06343	-2.99098	-3.13629	-2.52476	-2.86891	-2.97181	-3.02342	-2.73056	1	-4.49092
3677227	1102224	845694	3677218	-0.192709	1.13262	-1.01009	0.209863	0.236252	0.119137	0.349531	-4.49087	-0.39825	0.397892	0.462855	-1.92973	-0.553196	0.437634	1	-4.49087
3373718	854711	658954	3373675	0.843014	0.534592	0.134135	-1.87944	0.427536	-0.653394	-0.509784	-4.48854	-1.55019	0.762689	0.755172	0.665609	-0.166551	-0.203135	1	-4.48854
2404623	73709	54860	2404546	-0.326417	-1.36202	0.765028	0.615576	-0.0777481	0.700411		-1.45495	0.472785	-0.304515	1.0542	-4.48846	0.543354	0.234191	1	-4.48846
2639091	263136	201525	2639054	0.60481	-0.429636	0.276802	-0.32911	-0.627022	0.221567	0.574424	-4.48756	-0.0603366	0.132376	-0.210922	-1.58279	0.190149	0.48224	1	-4.48756
3624561	1058675	813667	3624513	0.407845	0.351513	0.234273	-0.904014	-0.302913	-0.0960827	-0.922439	0.36928	-1.69067	-0.183697	0.045361	-4.48625	0.366397		1	-4.48625
4026897	1388068	1056074	4026842	0.228776	-0.364751	0.498173	-1.97615	-4.48581	-0.598238	-1.05059	0.324919	-0.101442	-0.492334	0.269924	0.49027	0.336159	1.02952	1	-4.48581
2339519	20208	15002	2339511	0.0822115	0.220965	-0.161808	0.725852	-0.532522	0.026399	-0.213383	-4.48513	-0.904175	0.851177	-0.0900335	-0.203587	-0.245833	0.048298	1	-4.48513
2337192	18279	13438	2337147	-1.54317	0.760988	0.284599	0.810711	0.0963523	-0.0182893	0.139843	-4.48468	-0.0047068	-0.502657	0.689818	-0.055693	-1.12305	0.407296	1	-4.48468
3236974	743113	574387	3236958	-1.11298	-4.48355	0.0924201	-3.8797		0.14575	-0.742228	0.596072	0.394723	-1.70476	-0.704575	1.20423	-0.525217	1.01322	1	-4.48355
2914132	482974	373275	2914070	0.649709	0.367806	0.256892	-1.85419	-0.924372	-0.0580927	0.61316	-4.48159	-1.14315	-0.371124	-0.531448	0.0110631	1.11403	-1.56224	1	-4.48159
2792673	386008	298035	2792647			-1.12297	-0.636746	-3.6385	-1.79514	-0.52151	-4.48101	-2.81981	0.946368	0.638641	0.105031	-0.569138	-3.75429	1	-4.48101
3895306	1282125	976416	3895297	0.137553	-1.02366	0.200305	0.281582	-0.524384	0.710524	-4.47865	-0.955867	-0.141402	-0.834951	-0.52568	0.352828	0.778037	0.758754	1	-4.47865
2434210	97328	73104	2434178	-0.640267	0.665461	-0.126192			0.502031	-4.47598	0.140687	0.0102561	0.23156	-0.352814	-0.0134645	0.31503	-0.0897295	1	-4.47598
2698921	311373	239200	2698844	0.102589	0.0290666	-0.324372	0.430067	0.0384418	0.49792	-4.4758	0.407855	-1.74582	-0.0582225	-3.01658	1.44409	0.188321	-0.455136	1	-4.4758
2825591	411945	318807	2825514	0.127278	0.275669	-0.059354	-1.09039	-1.01093	0.479536	-4.47574	0.41054	0.41373	0.469076	-0.17348	-0.0212127	-0.0251608	0.219419	1	-4.47574
3772556	1180701	902946	3772525	-0.523027	-0.031158	0.249441	0.195919	-0.150352	0.132416	0.547605	0.11746	-0.483866	-0.110343	-0.507775	-4.4714	0.651986	0.489925	1	-4.4714
2621352	249083	190519	2621333	-0.392998	-0.980249	-0.93711	-1.23903	0.246306	0.482406	0.0905937	-4.4696	-0.522664	0.927271	0.548257	0.449502	0.122435	0.703543	1	-4.4696
3681435	1105626	848270	3681377	0.290788	-0.0840569	0.0513829	-0.0732069	-0.254627	0.257853	0.382614	-4.4682	-0.0556941	0.0734728	0.185326	-0.118939	-0.0517689	-0.0484441	1	-4.4682
3847600	1242500	948336	3847590	0.109453	-0.12211	0.0197785	0.335657	-0.446918	0.534747	0.222634	-0.804528	0.262576	-0.660395	-0.11205	-4.46738	0.70347	0.502877	1	-4.46738
2674540	291705	223720	2674526	-0.193872	-0.245622	-0.230849		-0.116763	0.575084	-0.1716	0.303959	0.147045	-4.46729	-0.0998855	0.534021	0.096189	0.729633	1	-4.46729
2889567	462888	358468	2889542	-2.28421	-1.67815	-1.27393	-0.882519	-0.708286	1.84737	-4.46575		-1.05987	-1.80866	1.69951	-1.76449	-0.48703	-1.54972	1	-4.46575
2842598	425631	329282	2842570	1.06829	-0.585401	0.196514	-0.563972	0.0784392	0.13601	-0.0502626	-4.46432	-0.0407993	0.565877	0.228212	-0.461784	-0.726736	0.0699294	1	-4.46432
2376511	50663	37762	2376457	0.628669	0.706552	0.82388	-0.81096	-0.252174	-0.601557	0.289099	-4.46367	0.0496892	-0.154317	0.527274	0.0251342	-0.140079	-1.55215	1	-4.46367
2633924	259042	198228	2633917	-0.123845	-0.215333	-0.237241	0.106167	0.247804	0.533207	-0.624823	-4.45913	0.272514	0.602541	-0.0571929	-0.935091	0.454754	0.160387	1	-4.45913
3770600	1178998	901789	3770588	0.324781	0.362571	0.692589	-0.707497	-0.0101936	0.198853	0.554408	-4.45701	-0.411906	0.488457	-0.187012	-0.0921422	-0.0871975	0.580841	1	-4.45701
2373934	48469	36189	2373842	0.193839	0.286916	0.11244	0.0911001	-0.902191	0.441535	-0.72506	-4.45518	0.81576	-0.701163	-0.295076	-0.716036	-0.0827714	0.434247	1	-4.45518
3104091	636330	491774	3104013	-0.316516	-0.327288	-0.310358	-0.135719	-0.78629	0.48535	-4.45476	0.968549	0.035692	0.266108	-0.041311	0.732075	-0.134375	-0.795688	1	-4.45476
3070399	609072	470565	3070309	0.305654	0.297733	-0.515842	-0.135986	-2.31498	-0.695148	-1.08699	-4.45334	0.356179	0.386431	-0.504431	0.0828533	0.36516	0.529528	1	-4.45334
3882583	1271609	968703	3882533	0.228162	-0.617684	0.266717	-0.174511	0.279082	0.0649841	0.242704	-4.45296	0.0272215	-0.262648	0.0202374	0.233669	0.575955	0.13508	1	-4.45296
2751122	353012	271817	2751066	0.685342	0.0956938	0.508637	-3.1398	0.647335	-1.11141	0.366732	0.665621	-4.45201	-2.39355	-1.98938	-0.0552953	-1.90067	0.487716	1	-4.45201
2597637	229619	175456	2597552	0.514159	-1.15325	0.549487	-0.715639	-0.152923	0.32086	-0.686966	-0.304018	-4.45138	0.21632	-1.12671	-0.433083	0.105741	0.399638	1	-4.45138
3385114	864182	665803	3385042	0.303259	0.261505	-0.788446	0.485233	-0.0717097	0.68541	-0.533054	-4.45032	-0.755506	0.812681	0.316241	-0.273368	0.742194	-0.158249	1	-4.45032
3581862	1023456	787307	3581637	0.720063	-0.205287	-0.339126	-1.13035	-0.214199	0.127806	-4.44946		-1.29154	-0.0468616	0.323531	-1.15945	-0.513159	0.494446	1	-4.44946
3238485	744390	575377	3238466	0.360914	-0.221074	-0.307566	-0.176262	-0.590119	0.643982	0.249075	-0.306847	-4.44824	0.209427	0.471378	-0.978159	0.688952	0.020614	1	-4.44824
2826074	412323	319107	2826064	0.127876	0.153874	-0.59628	-1.09734	0.347891	0.45643	-0.240592	-4.44757	0.269186	0.303422	0.221214	0.128744	-0.342595	0.316619	1	-4.44757
2925384	491693	380326	2925237	0.616242	0.143972	0.122099	-4.44681	-0.477472	0.115678	0.224052	-0.648204	-0.0714444	-0.809864	0.0847201	-0.73295	-0.165917	0.383286	1	-4.44681
2553620	194329	147779	2553576	0.904179	-2.23367	-0.269111	0.370342	-4.44669	-0.219758	1.14057	-1.76681	-1.1558	0.0246837	-0.807302	0.855934	0.950606	-0.328679	1	-4.44669
3472215	935071	719371	3472183	-4.32164	-2.86484	-3.50126	-3.58917	-4.14931	-3.13531	-4.44606	-4.41724	-3.80475	1.4339	-3.59971	-4.00159	-3.35676	-3.86587	1	-4.44606
3557679	1003925	772420	3557666	0.282559	-0.600261	-0.797258	0.337074	0.519593	0.278529	0.348698	0.0383466	0.23166	-2.06106	-4.44592	-0.114643	0.550398	0.0701222	1	-4.44592
4045459	1402851	1067250	4045426	0.416987	-0.925839	-0.492404	0.0910991	0.318162	0.223695	0.546673	0.55914	-4.4439	-2.27146	-1.53839	0.131356	-0.587409	-1.0745	1	-4.4439
2943992	506807	392181	2943874	-0.404668	-0.830081	0.340854	0.113657	0.902601	0.227711	0.487091	-4.44276	0.322664	-0.771913	0.333631	-1.60984	0.300938	0.806005	1	-4.44276
3802943	1205360	922007	3802924	0.238812		0.791247	-0.0756409			0.725766	-4.44168	-0.985271	0.478287	-0.351086	-0.705331	0.28506	0.153129	1	-4.44168
3141869	666314	515479	3141857	0.745424	-0.785673	0.376902	-4.44076	-0.0764185	0.338967	0.708993	-0.887994	-0.412353	-0.687259	0.720293	-0.246892	-1.12676	0.482835	1	-4.44076
3832262	1229401	939682	3832256	0.383989	0.328247	-0.279866	-0.570428	-4.43784	-0.44609	0.523831	-1.84858	-0.437655	0.311424	0.469461	0.456846	-0.645015	0.467988	1	-4.43784
3485347	945900	727616	3485292	0.218935	-1.61748	-0.241957	0.0732124	-0.174382	0.280147	0.545791	-4.43604	-1.99406	0.368338	0.0484836	-0.0947569	0.361422	0.222664	1	-4.43604
3551625	998973	768914	3551566	0.157635	-0.525839	-0.766797	0.27605	0.243213	0.844781	-0.291672	-0.692413	1.30202	-0.26929	0.307869	-4.43451	-0.153173	0.21416	1	-4.43451
3425122	896516	690401	3425108	-2.10911	-1.24651	-2.52625	0.156407	1.304	0.296165	1.42223	0.893788	0.626623	-1.69399	-3.39162	0.487262	-3.16441	-4.43348	1	-4.43348
3543152	992103	763620	3543026	0.480613	-0.815545	0.508846	0.056369	0.363957	0.0602986	-0.0485681	-0.00830353	-4.43343	-1.08161	-0.937755	-1.37518	-0.75691	0.0703661	1	-4.43343
3206040	717991	555227	3206008	0.366364	0.57127	0.630686	-0.994235	-0.508071	0.242428	0.234691	-3.16727	-4.43266	0.234294	-1.03468	0.229882	-0.312327	-0.792399	1	-4.43266
3188075	703192	544234	3188050	0.925477	-0.287585	-0.00304337	-0.404674	-0.699186	0.594256	-0.86121	-4.42666	-3.1011	0.0424012	0.504664	-0.633573	0.353039	0.630733	1	-4.42666
2679551	295924	226886	2679406	0.353149	0.0761374	0.179404	-0.958533	-0.918273	0.179001	-0.446099	-4.42583		0.00844747	0.56537	0.0976832		0.419035	1	-4.42583
2482260	136582	102855	2482230	0.177347	-0.570242	-0.245709	-3.59779	0.160264	0.412584	0.764457	-4.4233	-0.108215	-0.274478	0.618098	-0.15945	-0.72516	0.979829	1	-4.4233
3751015	1162674	889946	3751002	-0.23698	0.0953496	0.193081	0.0883787	0.0483649	-0.0509437	0.0608397	-4.42071	0.032619	0.114136	0.265721	0.0570974	-0.195472	0.129249	1	-4.42071
2678138	294740	225913	2678116	0.468359	0.130041	-0.0968147	-0.0986411	0.17317	-0.395701	0.599238	-4.41701	0.10583	0.118127	0.0774488	0.0476428	-0.252081	0.127072	1	-4.41701
3167814	687279	531937	3167731	0.577873	-0.604216	-0.0737858	-0.415221	0.485167	0.221445	-0.584539	-4.41584	-0.944213	-0.135526	0.420956	-0.425723	0.425376	0.0775928	1	-4.41584
2880402	455499	352874	2880361	0.818693	-1.28992	0.437421	-4.4149	-0.380991	0.578346	0.273067	-2.25345	-1.06585	-0.363881	0.820122		-0.428953	0.514394	1	-4.4149
3530668	982070	755749	3530655	0.287982	0.174854	0.338194	-0.197836	0.0504145	-4.41366	0.675315	-0.295276	-0.333834	-0.262692	0.172952	-0.550933	0.0559308	-0.911149	1	-4.41366
2391320	62611	46816	2391302	0.549061	-0.699643	-0.804656	-1.26722	-0.24222	0.027191	1.7701	-4.41171	-0.132867	0.489553	-0.409528	-0.0320774	-0.572808	-0.472395	1	-4.41171
3722432	1139037	872776	3722417	0.742056	-0.991523	0.533483	-0.852263	-0.955873	0.161465	0.406522	-4.40695	-0.165836	-0.472521	0.564255	-0.994714	0.294918	0.565133	1	-4.40695
3367187	849496	655031	3367183	0.695735	0.0358158	0.581389	-3.06885	-0.0892651	0.766573	-0.249132	-2.03122	-0.41096	0.21955	0.227571	-4.40677	-0.173532	0.532206	1	-4.40677
3758516	1168933	894368	3758510	0.535364	0.031381	0.158524	-4.40627	0.175079	0.573616	0.487139	0.630543	-0.631183	-1.06959	0.382605	-0.333669	-0.380303	-0.386566	1	-4.40627
2549343	190929	144983	2549260	-0.546741	-0.279949	0.40453	0.413984	0.439262	-0.0332071	0.469979	-4.40456	-0.999996	0.186919	-0.377968	-0.111777	0.0919503	0.28069	1	-4.40456
3699348	1120197	859011	3699335	-0.554509	-0.00179056	-0.938847	-0.489522	-1.03001	-0.518857	-0.0449962	-4.40426	0.383394	0.186953	0.377536	0.842453	1.12895	0.0167854	1	-4.40426
3975527	1347208	1025133	3975467	-0.224804	0.880823	-0.155995	0.241861	0.166304	-0.691483	0.239143	-0.0665509	0.161368	-0.0945466	-0.201521	-4.40425	0.14674	-0.201557	1	-4.40425
3377774	858144	661215	3377752	-0.701902	0.202774	-0.191869	-0.0911365	0.367448	-0.659973	1.02118	-4.40371	0.128066	-0.0146538	-0.360795	0.10902	0.114603	0.642985	1	-4.40371
3287045	783821	605897	3287023	0.746262	-1.21477	0.0105389	-0.310759	-0.446059	0.51304	0.185462	-1.43252	-4.40262	-0.101892	0.238588	-1.66493	0.32873	0.778629	1	-4.40262
3336029	824063	636104	3335952	0.36815	-0.791856	-0.122107	0.8621	0.759797	-0.0390173	0.0835411	-4.40137	0.205825	-0.195871	-0.1817	-0.12657	0.0816808	0.196685	1	-4.40137
3576926	1019457	784325	3576889	0.567402	-0.578202	-0.0203872	-0.197144	-2.13834	0.161619	0.18294	-4.40124	-0.327419	0.559207	0.538248	-0.934051	0.459753	0.462926	1	-4.40124
3844145	1239489	946342	3844132	-0.870006	0.665715	0.295583	0.639385	0.149405	-0.607311	0.216679	0.372756	0.0947676	-0.16002	0.0670995	-4.39933	0.357188	-0.604015	1	-4.39933
3582186	1023780	787525	3581637	0.240423	0.850193	0.121413	-1.8378		0.250392	-1.33779		0.0651368	-4.39866	-1.74079		-1.36745	0.591609	1	-4.39866
2376277	50466	37631	2376168	0.163826	-0.489472	0.039893	-0.122427	-0.840813	-0.223834	0.242288	-4.39554	-1.26356	0.427557	0.48102	0.537236	-0.275463	0.0387493	1	-4.39554
2725345	332561	255624	2725332	-0.486513	-0.411886	-0.0179779	-4.39509	0.402924	-0.659613	0.852092	0.589031	0.342385	-0.287963	0.316123	-0.601616	-0.266156	0.410401	1	-4.39509
2351661	30014	22565	2351632	0.0238943	0.772918	0.106927	-0.34715	0.0800297	0.069711	-0.00290702	-4.39258	-0.291086	0.294577	0.102977	-0.0665684	-0.346527	0.166664	1	-4.39258
2714491	323872	248819	2714465	0.000420146	-0.0272441	0.10411	-0.504972	-4.38665	-0.0964823	-0.703502	0.497752	0.698457	0.288388	0.446484	0.420526	-0.151936	-0.947243	1	-4.38665
2528356	173905	131838	2528347	0.12205	-2.74979	0.134915	-0.514204	-0.263331	0.40989	-0.193804	-0.0554649	-4.38614	0.0245989	0.30672	-1.34599	0.542064	0.862506	1	-4.38614
3590972	1030974	792866	3590853	-4.21923	-2.11816	-1.57184	-0.549985	-1.52617	-1.81357	0.0837664		-1.39912	0.808555	0.994156	-0.176626	-1.2327	-4.38561	1	-4.38561
2397963	68103	50788	2397948	-0.547948	1.22697	-4.38558	-0.754238	0.462115	0.243945	-1.31182	0.951957	-0.413356	0.416335	-0.71576	-1.28766	-0.425857	0.936844	1	-4.38558
2757551	358168	275734	2757540	-4.38312	0.494838	0.138662	0.26496	0.305695	-0.211762	-0.877097	0.555335	0.113235	0.307702	-0.551285	0.263493	-0.0835683	-0.0276512	1	-4.38312
2518294	165742	125524	2518272	0.188351	0.174546	0.0127151	0.384411	-0.269417	-0.320962	-0.11627	1.21542	0.143127	-0.876147	-0.160301	-4.3779	-0.474739	-0.00792376	1	-4.3779
3682107	1106182	848652	3682028	-1.79658	0.190114	-1.20927	-0.155808	-1.52969	-0.506483	1.21598	-4.37551		0.666823	0.723423	-1.41403		0.0404816	1	-4.37551
2884035	458479	355106	2883878	1.3551	-0.7083	0.193141	-1.10033	-0.353317	1.32145	-1.29292	-0.87273	-0.0633227	-4.37391	0.2324	0.140669	0.508587	-0.807996	1	-4.37391
2500703	151514	114317	2500667	-0.273634	0.684769	0.216374	-4.37386	-1.76376	-0.159178	-0.104607	-0.580924	-1.46051	-0.840105	0.286755	0.846959	0.36237	-0.115217	1	-4.37386
3355070	839517	647694	3355056	0.488659	0.0466637	0.221095	0.364156	0.747573	-0.0485003	0.0918972	-0.964137	-1.36228	-0.0296101	-0.0422367	-4.37383	0.128407	0.439451	1	-4.37383
2358008	35076	26359	2357996	0.428444	-0.652156	0.00684493	-0.0225625	-0.203527	0.34619	-0.444953	-4.37197	0.192777	0.331056	-0.163073	0.377194	0.137215	0.277583	1	-4.37197
2610299	240178	183546	2610241	0.268131	-0.857517	0.0984549	0.303984	-0.0885761	-0.250546	0.381042	-0.234805	-4.3719	0.540639	-0.86938	-0.636474	0.632081	0.342399	1	-4.3719
3265590	766371	592356	3265565	-4.37162	-0.357825	-1.33043	-0.399601	-0.242914	-0.869069	0.721227		-2.86442	0.800731	0.129546	0.935827	0.536681	0.638013	1	-4.37162
3753513	1164651	891471	3753500	0.172101	0.0451999	-0.566588	-0.246476	-4.36998	-0.0317091	0.453496	-0.977328	-0.127903	-0.51544	0.176796	-0.458248	0.303939	0.0130735	1	-4.36998
2980033	535951	414271	2979871	-0.0105673	-0.336573	0.697883	-2.27869	-0.420288	0.177642	0.197027	-4.3697	0.401144	-0.172112	0.0238595	-0.496193	0.174625	0.533101	1	-4.3697
2828471	414237	320644	2828441	0.391817	0.210845	-1.6657	-1.19095	-4.36887	0.0851481	0.186196	-0.176411	0.205829	-0.681894	0.0501772	-0.488719	-0.856597	0.38461	1	-4.36887
3682495	1106474	848884	3682445	-0.731044	0.463407	-4.36497	-1.56443	-0.99579	0.277662	0.446908	0.138783	1.31304	0.310777	0.487908	0.701969	0.717183	0.755226	1	-4.36497
3746065	1158723	887091	3746040	0.265038	-0.200284	-0.264119	0.22488	0.388214	-0.231719	0.59752	-4.36475	0.673126	-2.10517	0.384446	0.0318322	-0.54069	0.000901384	1	-4.36475
4027051	1388210	1056161	4027009	-0.0403867	0.851198	-1.67045	0.861368	0.581041	-4.36407	-0.193761	1.19308	-0.110425	-1.14888		1.07111	-1.13175	-0.0579224	1	-4.36407
2970139	528036	408135	2970086	0.916718	0.194337	-1.31114	-0.153318	0.74435	0.30115	-0.225293	-4.36296	-0.00665799	-0.672158	-0.888858	-3.08363	-0.12229	0.222367	1	-4.36296
3859683	1252599	955391	3859668	-4.36256	-0.302916	0.270334	0.0484698	-0.12477	0.445922	0.362284	0.142078	0.996764	-0.524501	-0.108157	0.38541	-0.252054		1	-4.36256
3343601	830081	640539	3343546	0.194533	0.0156256	0.426261	-0.116632	0.27782	0.435186	-0.467677	-4.36147	0.0108545	0.0587444	0.0928007	-0.987901	-0.258383	-0.00719918	1	-4.36147
2950032	511738	395630	2950016		-4.3591	1.12394	1.13054		0.688881		-0.0984093	-0.368512	2.01834	0.75971		-1.8641			-4.3591
3848547	1243352	948912	3848540	0.134549	0.583365	0.46123	0.730674	-4.35887	0.207197	-1.46509	0.0344793	0.570651	-0.0425444	0.685433	0.206845	1.02136	0.480186	1	-4.35887
2792653	385988	298016	2792647			-2.60749	-0.770014	-4.35757	-1.65156	-0.302053	-3.86261	-1.71574	0.885488	0.726448	0.124249	-0.903167	-3.83603	1	-4.35757
3895299	1282118	976415	3895297	-0.304406	-0.275023	0.305538	0.525376	-4.35721	-0.194228	-0.437432	0.311781	-0.413258	-0.474606	0.0544269	-0.142084	0.105697	0.815687	1	-4.35721
3459838	925051	711551	3459801	-4.35578	0.0775144	-0.0167263	0.199064	-0.12273					1.00874	-0.343607	-0.641502	-0.0765394	0.442617	1	-4.35578
2950027	511733	395626	2950016	-4.35525	-2.43627	1.71885	-2.88185	-3.2823	1.09719	-2.2472	0.590385	1.08299	1.60764	-0.248611					-4.35525
4004075	1369985	1042356	4004044	0.627393	-0.171118	-0.107947	-0.376431	-0.895854	0.316959	0.129767	0.300253	-4.35377	0.17273	-0.181828	-0.863978	0.083312	0.270233	1	-4.35377
3105469	637421	492713	3105467	1.11781		-2.00367	0.260637	-0.396055	0.0607765	1.76241	-1.83637	0.659205	-4.35354	-2.74982		0.605766	0.833253	1	-4.35354
3201458	714285	552522	3201437	-4.35137	0.814442	-2.65901	0.531345	0.501969			-0.445624		-1.01294		-0.282665	-0.517748	-1.4004	1	-4.35137
3252061	755238	583826	3252036	-0.140866	0.599022	0.354304	0.273416	-0.173797	-0.499774	-2.18992	-4.34887	-0.113613	-0.0610546	-0.139404	0.004433	-0.738962	0.462746	1	-4.34887
2624574	251817	192356	2624565	0.215923	-0.601968	-1.385	-1.28242	0.0735168	0.207228	1.10305	-0.829583	-0.0330438	-4.34768	-0.261928	-0.294691	-0.114233	0.29294	1	-4.34768
4007448	1372676	1044449	4007437	-0.571517	-0.2882	0.248889	-1.04652	-0.0180334	0.334439	0.0921385	0.00191627	-4.34723	0.612375	0.00491841	-0.22051	-0.185822	-0.557936	1	-4.34723
2767739	366171	282199	2767710	-1.80551	0.705151	-1.03244	1.11856	-0.294585	-0.0125612	-4.34711	0.39547	0.794963	0.950828	-0.299165	-1.57694	-1.08512	0.0515818	1	-4.34711
3258607	760635	587978	3258477	0.279994	0.492803	-1.33006	0.79556	0.183458	0.44098	0.560124	-2.34167	0.0775671	0.103011	0.168833	-4.34588	-0.046969	0.274158	1	-4.34588
3094371	628584	485687	3094334	0.893181	0.475954	-0.46703	-1.36639	-0.687605	0.688779	-0.302414	-0.341122	0.137356	-0.227609	0.270762	-4.34396	-0.114206	0.0713743	1	-4.34396
3797399	1200920	918519	3797295	-0.0483849	-0.269394	-0.456359	-0.234747	0.137312	-0.631141	0.0907899	-4.34172	-0.835506	0.711447	-0.356377	0.116816	0.170528	0.288954	1	-4.34172
3895687	1282473	976627	3895679	-0.104283	0.153664	0.157022	0.0779406	0.553373	0.570951	0.116125	-0.90731	0.165441	0.0751728	0.200567	-0.0630612	-4.34134	-0.0503375	1	-4.34134
3638596	1070242	822438	3638590	0.479145	0.285689	0.436735	0.682349	-0.394402	-0.636243	0.581662	-4.34101	0.222847	-0.892	0.169581	-1.19481	-0.314823	0.140018	1	-4.34101
2519594	166788	126334	2519577	1.07938	0.128181	-0.290691	-0.955946	-0.0541054	-0.579276	0.458073	-2.43878		-4.34001	-0.0343184		-3.13014	0.38709	1	-4.34001
3217229	726842	562163	3217194	0.685162	0.058677	0.419484	-1.94381	-4.33743	-0.175407	0.174145		0.141241	-0.160595	0.381153	-0.270364	-0.159426	0.527933	1	-4.33743
2933479	498258	385534	2933392	0.322119	-0.308662	-0.0668425	0.212469	-0.323134	0.296178	0.154641	-4.33671	-0.397985	-0.0842396	0.477242	-0.0329387	-0.0473314	-0.250587	1	-4.33671
2659143	279294	214169	2659039	-0.594167	-0.368711	-0.44515	-0.240236	-0.752339	-0.173495	-0.154109	-4.33502	-1.91579	0.176946	-0.095878	0.586826	0.864108	0.610973	1	-4.33502
3004677	555827	429614	3004665	0.743123	-0.688169	0.564922	-0.0828244	0.0475755	0.397193	-0.520627	-4.33335	-0.549908	0.320033	0.104356	-0.462837	0.895791	-1.85792	1	-4.33335
3906229	1290890	983003	3906160	0.278445	-0.234996	0.94725	-0.128783	-0.238548	0.230398	0.946208	-4.33305	0.0395355	-1.19509	-0.359359	-2.67245	0.487003	0.41053	1	-4.33305
3472265	935118	719400	3472225	-0.711159	0.578048	-0.110507	0.230468	0.628868	-0.423848	-4.33225	-0.928051	-0.425792	1.01411	0.0592799	0.766367	-0.0890008	-0.469264	1	-4.33225
2574826	211369	160927	2574798	0.543379	-0.289822	-0.140303	-0.328731	0.0238101	0.217663	0.236419	-4.33197	-0.737201	0.278342	0.484939	-0.087356	-0.166189	0.336896	1	-4.33197
2933495	498274	385543	2933392	0.174165	0.136095	-0.29122	-1.95955	-0.414311	-0.191771	0.320355	-4.3318	0.319108	0.267728	0.303132	0.0127016	0.366463	-0.246074	1	-4.3318
3895568	1282359	976573	3895552	0.120794	0.320447	-0.59353	-0.169471	1.03654	-0.835731	0.398044	0.0499087	-0.196212	0.240721	-0.630325	-4.33147	-0.0711892	0.607366	1	-4.33147
3884272	1273040	969735	3884266	-0.736557	-0.060912	-1.11169	-1.29797	-2.17602	-4.33144	-0.0325138	0.122211	-1.27	-2.78084	-1.67411	0.262616	0.128941	-0.80597	1	-4.33144
3960421	1335034	1015845	3960388	-4.33139	-0.487043	-0.319604	0.123628	0.01047	0.257071	0.0083215	-0.114926	0.301324	0.57723	0.137646	0.273945	-0.0720633	-0.0935436	1	-4.33139
3621716	1056258	811854	3621692	0.000427604	-0.194414	0.245149	0.175713	0.0912055	0.041928	1.24484	-4.33057	-0.214002	0.108637	0.306271	-0.384645	-1.09954	0.146386	1	-4.33057
3662060	1089661	836572	3662041	0.0418985	-0.292037	0.297257	0.277158	-0.185154	0.214588	-0.280551	-4.32991	0.281422	0.110142	-0.238115	0.228803	-0.01379	0.189913	1	-4.32991
3599736	1038126	798308	3599709	0.585022	-0.0207501	0.593775	-0.445106	0.202201	-0.097934	0.0669399	-4.32963	0.199291	0.239685	0.149937	-1.13422	-0.435144	0.431275	1	-4.32963
3936195	1315064	1001442	3936167	-0.215434	-0.293072	0.0664375	-0.773714	0.0258506	0.0426677	0.214305	0.264858	-4.32963	0.621114	0.275732	-0.0468567	-0.166459	0.0720672	1	-4.32963
2913607	482540	372916	2913594	0.922488	-1.12722	0.314566	-0.480359	-0.281104	0.342821	-0.86045	-4.32861	-0.333282	-0.253678	0.850173	-0.743659	-0.201926	0.476439	1	-4.32861
2373002	47697	35567	2372967	0.555784	-0.317506	0.340632	-0.0907849	0.0118868	0.171574	0.247642	-4.32854	-0.190493	-0.703668	0.414741	-0.830937	-0.0035414	0.536443	1	-4.32854
2958918	519170	401068	2958861	0.491898	-0.724941	-0.904255	0.230094	0.776514	1.11356	-4.32711	0.205402	0.3268		-0.274363	0.262608	0.258468	0.217692	1	-4.32711
3013266	562744	435026	3013255	0.433305	-0.145953	-0.261162	-0.62471	0.23138	-0.535271	0.372381	-0.150779	-4.32492	-0.205586	-0.196167	0.0740902	-0.60977	-0.0712089	1	-4.32492
3941625	1319441	1004542	3941623	-0.853437	0.0388699	-0.643654	0.258277	0.632312	0.0998108	-4.32485	0.0404149	1.0257	-0.214371	-1.83553	0.838404	0.197279	-0.392699	1	-4.32485
2950429	512090	395865	2950384	-0.096435	0.203573	-2.78618	-0.461572	0.187173	-2.55827	0.103807	1.42326	0.199269	-0.251799	-0.0828165	0.936695	-4.32275	0.222685	1	-4.32275
3061240	601514	464803	3061191	0.739753	-0.0939598	0.0374082	-0.551953	-0.972132	-0.398711	1.21531	-4.32132	0.0504071	-1.10774	0.275198	-0.391916	-0.71775	0.321923	1	-4.32132
2447426	108205	80919	2447414	0.507536	-4.31947	-0.502443	-0.0360477	0.188137	0.0548155	-1.1574	-0.190122	-0.864192	0.491963	-0.209867	0.38265	0.026816	0.265006	1	-4.31947
2436981	99627	74683	2436973	-2.63247	0.700434	1.05865	0.264004	1.58534	-0.404045	0.232799		-4.31836		0.090814	-1.5802	0.336686	-1.38651	1	-4.31836
2425762	90675	68109	2425756	0.906751	-0.91946	-1.11801	0.259154	-0.480338	-4.31834	-0.419332		-3.46136	-0.900486	-1.85753	-2.01878	-0.851643	1.06976	1	-4.31834
3995907	1363409	1037365	3995885	-0.0719352	-0.069479	0.255127	-0.848262	-4.31808	0.398898	-0.32843	-0.998826	-0.24722	-0.162795	0.713264	0.109263	0.470279	0.433815	1	-4.31808
2376332	50513	37666	2376299		-4.31634	-2.48158	-0.550624		0.164762	0.241173		-0.66711	0.134419	0.223534	0.0344643	-1.42862		1	-4.31634
2608821	238942	182647	2608801	0.431572	-0.606784	0.290434	-0.326657	-0.516524	0.122948	0.430053	-4.31614	-0.684412	-0.0315017	0.0836169	-0.141707	0.13429	0.724721	1	-4.31614
3850698	1245209	950146	3850676	-0.377273	-0.160312	0.398862	0.0462126	0.810406	0.695708	-4.31609	0.655084	0.262609	0.459262	-2.18285	-0.654298	0.574845	-1.01861	1	-4.31609
2318130	2540	1826	2318086	0.858255	-0.984896	0.120001	-0.774301	-1.13399	-0.0933418	0.72553	-4.31536	-0.60518	-0.55828	0.342989	0.805072	-1.54174	0.18403	1	-4.31536
3830325	1227793	938616	3830320			-1.96274	-1.49648	-4.31457	-2.97459	-1.16572		-0.310202	0.516478	0.596902	-0.781582	-1.64731		1	-4.31457
3065887	605421	467603	3065740	0.828895	0.116266	0.928575	-1.28266	-0.177369	0.563883	0.248001	-4.31455		-0.0507392	-0.963671	-1.12189	0.534352	0.687447	1	-4.31455
2475425	131011	98406	2475407	0.0477866	-0.337853	0.665509	-4.31275	-0.077323	0.878101	-1.1012	0.152799	-0.0479029	0.592095	0.16613	-1.18935	-0.184035	-0.0611911	1	-4.31275
3744862	1157674	886273	3744800	0.128961	0.183422	0.40349	-1.0383	0.083034	0.0805574	-0.157236	-4.31195	0.0548117	0.768411	0.551671	-0.180222	0.0422953	0.0978398	1	-4.31195
3498688	956315	735999	3498589	0.417505	-2.35147	0.198844	-0.313017	0.22887	0.436219	0.18181	-4.31185	-0.377083	0.00252505	0.3314	0.296737	-0.155055	0.496534	1	-4.31185
3913879	1297099	987719	3913821	0.00542209	-0.37795	0.372678	-0.727163	-0.0575776	-0.0127548	0.657714	0.0498675		-0.419644	-0.73102	-0.0222168	0.348538	-4.31114	1	-4.31114
3206063	718014	555243	3206008	-0.239659	0.32846	0.455548	0.197694	0.176753	-0.163045	-0.334548	-4.31096	-1.29535	0.157983	-0.653143	0.400133	-0.289799	-0.819302	1	-4.31096
3617473	1052711	809242	3617458	-0.386695	-0.348705	-0.320854	-1.20996	-2.24932	0.433114	0.791848	-4.30997	0.259099	-0.328308	-0.0143679	0.533604	0.496616	0.541014	1	-4.30997
2763337	362836	279451	2763278	-0.505812	-1.72354	0.475124	-0.438561	1.30017	0.0191128	0.209737	-4.3086	-0.585191	0.125623	-0.0349331	-0.714016	0.436332	0.653241	1	-4.3086
3771240	1179568	902132	3771215	-0.0382428	0.0973634	0.309264	-0.168577	0.119635	0.192054	0.251923	-4.3083	-0.0771532	0.109648	0.211956	0.0259106	0.0245848	0.284255	1	-4.3083
2373396	48014	35840	2373336	0.578096	0.167525	0.24821	0.264431	-0.285889	-0.521327	-0.156992	-1.49436	0.531395	-1.31436	-0.139882	-4.30799	-0.583924	-0.227539	1	-4.30799
3128277	655610	507100	3128271			-4.3079	0.417179		0.00654031	0.127859		-0.0748952			0.0976931		0.578915	1	-4.3079
2413719	81163	60429	2413685	0.740692	0.410895	0.0400134	-0.220793	-0.0478284	0.586108	-0.518804	-1.43461	-4.306	-1.02711	0.61172	0.373114	0.533537	0.303817	1	-4.306
3811114	1211849	927185	3811086	0.783703	-1.0349	0.732488	-0.241052	0.464699	0.108009	0.15494	-0.139856	0.331904	-4.30492	0.203459	-3.03236	-0.641872	0.37117	1	-4.30492
4004371	1370281	1042605	4004044	-1.83456	-2.46468	0.883188	0.371474	1.09596	0.158952	0.163828	-0.296401	-4.30288	-0.0240799	0.610916	0.298298	-1.40087	-1.95864	1	-4.30288
3617357	1052607	809179	3617312	0.00365088	0.729349	0.473556	0.472769	0.0485239	0.0787479	0.0500531	-4.30111	0.0602053	-0.600872	-0.151055	-0.928474	0.221654	0.0732508	1	-4.30111
3995895	1363397	1037355	3995885	-0.674636	-0.717146	-0.777069	0.240994	-0.0894111	0.00565935	0.689973	0.547356	0.354027	-0.0487421	-0.118252	0.785508	-0.0772228	-4.30014	1	-4.30014
3449002	915991	705137	3448975	0.330584	0.323061	-0.637821	-0.140758	0.224678	0.075378	-4.29992	-0.398106	-0.392074	0.213168	-0.0473255	0.0257555	0.0400345	0.542739	1	-4.29992
3475899	938144	721729	3475879	0.365994	-4.29838	-0.370017	0.175065	0.161809	0.458356	-0.240696	0.203206	-0.0704172	-0.0862226	-0.153542	-0.29004	0.852591	0.0231509	1	-4.29838
3666435	1093249	839100	3666409	-0.661251	-0.603944	0.382849	-0.0978322	0.940228	-1.10786	-0.00465843	0.231012	-4.2972	-0.495548	-0.66078	0.318375	-0.0555457	-1.38975	1	-4.2972
3295346	790523	611094	3295331	-0.659779	0.476146	0.38147	-0.00866549	0.6896	0.0578428	-0.387267	-4.29681	0.489056	-0.215674	-0.0664682	-1.77417	-0.114747	0.602626	1	-4.29681
3969474	1342416	1021363	3969455	-0.0751323	-0.0304395	-0.0227889	0.473497	0.474454	0.267992	0.210013	0.162792	0.0794483	-1.33063	0.135398	-4.29612	-0.0622981	0.194466	1	-4.29612
3907944	1292310	984073	3907934	-0.614505	0.827095	0.636649	0.0662468	0.0263023	-0.429132	-4.29199	0.0797121	0.286247	-0.844023	-0.170496	-0.0288519	0.509051	-0.75366	1	-4.29199
2889682	463003	358563	2889542	-1.12786	-1.51171	-4.29177	-1.21124	0.804116	1.26235	-0.140399	-1.64406	-2.03195	-2.02644	1.6576	-2.38825	-2.62215	0.277737	1	-4.29177
3712080	1130534	866658	3712062	0.667943	1.57133	-0.499644	-4.29083	-1.86422	-0.413768	-0.156792	-1.31695	0.534653	-0.183887	-0.0137454	0.213464	-0.67981	0.610248	1	-4.29083
4030113	1390763	1058038	4030063	0.450385	0.774468	0.209559	-4.28995	-0.135075	0.294701	0.373967	-3.603	-0.0868925	0.195409	0.0996739		-3.53949	-1.20537	1	-4.28995
3719404	1136556	871070	3719362	-0.0559986	-0.226145	0.0507232	0.165929	0.0724739	0.623189	-0.871172	-4.28887	-0.18877	0.262113	0.542777	0.20507	-0.781394	0.401342	1	-4.28887
2520148	167262	126672	2520138	-0.00616546	-1.03299	-0.374509	0.0390253	-0.0754689	0.32149	0.424386	-4.28805	-0.26991	-0.391047	0.0974993	-0.130486	0.421134	0.326883	1	-4.28805
2852310	433357	335322	2852274	-0.00431735	-0.568128	-0.0908801	-1.62207	0.75459	-0.374098	-0.669918	1.15601	-4.28497	-0.924243	0.107718	0.26828	0.61157	0.608325	1	-4.28497
2854131	434848	336506	2854092	0.0987543	-4.28195	0.0212627	-0.386887	0.0469421	0.132642	0.491757	-0.211975	-0.522285	0.0060003	-0.0672223	-0.434636	0.120187	0.47073	1	-4.28195
3195309	709432	548644	3195296	-0.0668337	0.280422	0.435089	-0.275977	0.447313	0.110448	0.397544	-4.28104		0.374553	0.573709	-0.532217	0.17635	-0.516999	1	-4.28104
3183245	699296	541156	3183238	0.414722	-0.558597	1.04682	-0.587294	-0.215743	0.0300403	0.40996	-4.28085	0.52508	0.111246	-0.141516	-0.463462	0.359437	-0.842425	1	-4.28085
3124335	652387	504593	3124333	0.0373335	-1.26536	0.405189	-0.230829	0.167472	0.0757411	0.916182	-1.10612	0.406408	-4.27955	-0.23972	-0.0432582	-0.0602544	0.307627	1	-4.27955
2992321	545853	421918	2992243	-0.307699	0.143032	0.035184	1.26626	-0.529653	-0.517879	-0.934393	0.308902	-3.50036	-1.16021	0.912948	-4.27923	0.986423	-2.10747	1	-4.27923
3873766	1264405	963205	3873744	0.0750239	-0.624481	-0.807774	-4.27896	0.0351009	-0.770708	0.261388	1.41873	0.345168	0.134237	0.0805904	0.689675	-0.376462	-0.0886823	1	-4.27896
3364123	847067	653180	3364119	0.250351	0.275174	-0.518247	-0.356234	-0.469371	-1.38229	0.402506	-4.27744	-0.886427	-0.0379521	1.00085	-0.286744	-0.319829	1.33751	1	-4.27744
2969845	527771	407942	2969810	-0.882177	1.07195	-0.4078	1.45507	-0.333598	-4.27696	-0.880285	-0.726378	-0.141254	0.286134	0.429383	-1.57024	-0.385678	0.714767	1	-4.27696
3867811	1259461	959940	3867796	0.167462	0.250929	-0.48872	0.152919	-4.27655	-0.114343	0.148193	0.4755	0.0789341	0.269562	-0.106658	-1.11247	-0.268476	0.461953	1	-4.27655
4035063	1394695	1061116	4035017	0.262813	0.216935	0.227838	-3.09396	0.162633	0.0166675	0.265971	-1.01299	-0.0982112	0.619458	0.354661	-3.23672	-4.27507	-0.249671	1	-4.27507
3662524	1090076	836840	3662444	0.951268	-1.72949	-0.0289501	1.23798	0.744804	0.0415312	-0.196684	-2.22389	0.51619	-1.23376	-1.45572	-4.27374	0.737305	-0.119985	1	-4.27374
4000899	1367490	1040382	4000839	-0.130835	0.500458	0.331607	0.0857802	-0.475432	-0.285438	-0.0615572	0.557204	-0.90707	-4.27329	0.453208	-0.71235	0.0101884	0.35699	1	-4.27329
3716828	1134518	869519	3716783		-2.41733	-0.675652	0.130172	1.29364	-1.95258	0.738823		-4.27239	1.2527	0.145812	-0.0373975	-0.704118	-1.8137	1	-4.27239
2523543	169945	128770	2523540	0.0365628	-0.487123	0.15883	-0.395631	0.337303	0.354407	-0.170885	-4.27087	0.490643	0.0746871	-0.134448	-0.0603598	0.0217988	0.317586	1	-4.27087
2524676	170919	129539	2524653	0.4933	-0.073666	0.844909	0.134575	-2.70075	0.198216	-0.0079507	-4.27035		0.0332661	0.348994	-2.10935	-0.0191405	0.761848	1	-4.27035
3732472	1147194	878913	3732448	0.558067	-0.0653787	0.340233	-0.6404	-0.141615	-0.361086	0.352186	0.49263	-0.671595	0.197028	-4.26958	-0.106421	0.410498	0.360844	1	-4.26958
3540103	989525	761647	3540091	0.936192	0.101499	0.0200932	-1.38237	-0.0181016	-0.109932	0.293455	-4.2634	-0.381715	0.0172993	0.448125	-0.051493	0.163632	-0.498527	1	-4.2634
2617696	246186	188312	2617687	-0.194241	-0.100027	0.146397	1.02323	-4.26309	-0.0355908	-0.668603	-0.100008	0.542412	0.0260065	-0.0908148	0.0180053	0.0457002	-0.550874	1	-4.26309
2983043	538289	416070	2983030	-0.0341181	-4.26288	0.247356	0.265848	0.13586	-0.00379625	0.289414	0.329079	-3.59566	0.176962	0.055911	0.523417	-0.289677	-0.117296	1	-4.26288
3187721	702899	544018	3187686	-0.0403458	-4.26225	-0.923611	0.189949	0.654316	0.587467	0.403632	-1.1371	0.797505	0.223041	0.100433	-0.633084	-0.414731	0.497584	1	-4.26225
3771564	1179872	902329	3771543	-0.0417519	-0.269915	0.243007	0.286189	-4.26162	0.214611	-0.730764	0.608777	0.123343	-0.178078	-0.0194835	0.435385	-0.13798	0.136796	1	-4.26162
3347853	833496	643210	3347831	0.190264	-0.231492	-0.34073	-0.683631	0.518926	-0.10921	0.416502	-4.26121	-0.317095	0.586381	-0.424333	0.317255	0.425042	0.210473	1	-4.26121
2402869	72217	53773	2402861	-0.271661	0.0584163	0.398531	0.300019	0.247512	-0.0236098	0.220989	-4.26099	-0.160216	-0.151748	-0.952714	0.585663	0.109153	0.205026	1	-4.26099
2831459	416683	322477	2831436	-0.9379	-0.798596	-4.26033	-0.888967	-0.676453	0.265934	0.0358326	-1.05518	-0.600595	-1.27222	0.139594	-0.482267	0.605603	-0.68687	1	-4.26033
3714000	1132156	867791	3713951	-0.683955	0.405039	-0.0463096	-0.731087	-4.25957	-0.0083495	0.43679	-0.0389042	0.548214	-0.229066	0.154248	-0.487419	0.100693	-0.165801	1	-4.25957
3623105	1057399	812715	3623031	0.492886	-0.305352	-0.374906	-0.788478	-0.644334	0.220196	0.195017	-4.2594	-0.544514	0.415276	-0.0418985	-1.25777	0.706259	0.35749	1	-4.2594
4030190	1390839	1058089	4030162	-0.132181	0.414317	-0.0714978	-3.70376	-0.0709333	-0.252563	-0.113573	0.401077	0.220804	0.169957	-0.172971	-4.25911	-2.49348	-0.532519	1	-4.25911
3175703	693609	536885	3175597	-0.0316635	0.134627	0.309635	0.167929	0.143017	-0.150774	-0.19739	-4.25808	-0.0889212	0.113965	0.295471	-0.65594	-0.0186636	-0.0222596	1	-4.25808
3334800	823000	635427	3334783	0.0398026	-0.837336	0.113233	-0.0357102	0.28686	0.346577	-0.766255	-4.25671	-0.429043	0.334266	0.084271	0.465002	0.45203	0.570279	1	-4.25671
3452882	919178	707572	3452865	-0.691239	-0.71638		-0.549994	0.459085		-0.453604	1.68386	1.14638	-0.101738	-0.79949	1.55921	-4.2566	0.301234	1	-4.2566
3101161	633977	489895	3101153	0.529122		0.328567	-0.0958132	-0.369385	1.11513	-1.29391	-4.25601	0.382559	0.0372972	0.065196	-0.138833	0.905032	-0.886826	1	-4.25601
3603276	1041045	800482	3603247	-0.322632	-0.975225	0.690135	-0.313083	0.530607	-0.0325195	-0.145846	-4.25581	0.621046	0.387457	-0.242835	-0.13693	0.207072	-0.285026	1	-4.25581
3133153	659468	510029	3133135	0.162186	-0.0397458	0.293188	-4.25559	-0.297988	0.237343	0.306408	-1.29039	-0.773339	0.368107	0.476071	-0.308233	-0.0464884	0.85514	1	-4.25559
3072709	610925	471975	3072703	0.078729	1.03005	0.585988	0.229943	-0.405847	0.230366	-0.889848	-3.00861	-1.34123	0.189265	0.33809	0.680362	0.0531425	-4.25506	1	-4.25506
3377953	858285	661311	3377933	0.201624	0.291	0.139702	-4.25388	-1.36744	-0.159765	-0.0595597	0.0820453	-0.391504	-0.147154	0.0292137	0.357278	0.0511689	0.42826	1	-4.25388
3625339	1059348	814209	3625326	0.0609069	-0.740538	0.177267	-0.17855	0.179117	0.778967	-0.209624	-4.24899	0.347433	-0.602335	0.269919	0.207458	-0.853194	-0.270728	1	-4.24899
2585799	220001	167854	2585701	1.23663	-0.216208	0.0585689	0.37819	-0.205225	-0.240436	-4.2485	-0.319372	0.249357	-0.320153	0.261591	-0.678501	-0.129936	0.298653	1	-4.2485
3265610	766391	592375	3265565	-4.24818	0.133386	-0.936648	0.0695991	-1.50841	-1.12327	0.638107		-3.03281	0.712039	-0.933908	1.13484	0.682791	0.738461	1	-4.24818
2992209	545747	421840	2992197	-0.134856	-0.602922	0.223826	-0.0865856	-0.206039	-0.0380179	0.468439	0.18532	-4.24665	-0.0442674	0.208163	0.0228975	0.24048	-0.246064	1	-4.24665
3554499	1001341	770674	3554496	-0.299212	0.143794	-0.186751	0.39792	-0.560965	0.422688	0.20584	-0.320608	-4.24638	0.736155	-0.67888	-0.296615	0.85527	-0.632209	1	-4.24638
2769851	367842	283532	2769810	0.420089	-0.740485	0.168172	-0.0287313	-0.118458	0.369079	0.0894913	-0.412924	-0.276843	0.505147	0.151914	-4.24554	-0.195556	0.0855346	1	-4.24554
3674521	1099903	844147	3674504	-0.109706	-0.346973	-0.101141	0.0435078	0.236211	-0.632185	0.915024	0.0857213	-0.352275	-0.645105	-0.763415	-0.0333632	-4.2453	0.759957	1	-4.2453
3579578	1021623	786017	3579546	0.0647518	0.21957	-0.607065	0.53243	-1.05929	-0.796015	0.909136	-4.2452	-0.20797	0.022157	0.0659066	-0.709265	-1.18999	0.984225	1	-4.2452
2875443	451452	349795	2875419	0.0806725	-0.914757	0.521114	0.112984	0.237552	-0.119445	0.389545	-4.24496	0.157708	0.768117	0.278972	-2.47571	-0.268672	-0.0769841	1	-4.24496
3069960	608724	470272	3069955	0.314863	-0.225687	0.0785969	-0.265613	0.117966	0.626111	-0.0693093	-0.619394	-4.24263	-0.469912	-0.0259439	-1.00464	0.172329	0.0122057	1	-4.24263
3377026	857493	660800	3377016	-0.161227	-4.24223	0.169596	0.575697	-1.03012	1.12032	-0.220918		-0.147969	-0.288337	0.889969	-0.927797	0.795549	-0.932997	1	-4.24223
3728103	1143590	876200	3728097	-0.313795	-0.503414	-0.227876	0.134704	-0.0857725	-0.229978	0.253021	-4.24137	0.0271229	0.487	-0.00562623	0.451073	0.0770599	0.545099	1	-4.24137
3750393	1162135	889620	3750369	-0.979489	-0.801042	-1.59332	-1.37651	0.0338535	0.157231	-0.924196	-4.23992	0.639907	0.787556	-1.6489	0.511107	-0.58002	-1.23339	1	-4.23992
3265628	766409	592391	3265565	-2.59974	0.0547198	-0.360008	-0.126415	-1.14779	-1.70969	0.405395	-4.23965	-2.98472	1.09214	0.145896	0.253589	-0.0436439	1.28515	1	-4.23965
3209083	720309	557071	3209060	-0.472396	-0.0358114	-0.287152	-0.0908815	-0.370086	0.273607	0.00217232		-4.23885	0.203483	0.164573	0.474929	0.245065	-0.252713	1	-4.23885
3553363	1000361	769990	3553337	-0.474737	-0.019492	0.656897	-0.437959	-0.00574204	-0.0188538	0.180386	-0.305831	0.230801	-0.0141168	0.161942	-4.23876	-0.717172	0.866118	1	-4.23876
3119075	648048	501352	3119017	-0.28341		0.173099	0.57366	1.05548	0.722188	0.686616	-1.1112	-3.51982	-1.16656	-3.6785	-0.398705	-4.23836	-2.5759	1	-4.23836
3074187	612231	473000	3074101	0.0586936	0.560882	0.553944	-0.539128	-0.956791	-0.31759	-0.741856	0.308014	-4.23601	0.207588	0.0102711	1.22277	-1.1606	0.0378955	1	-4.23601
3153337	675471	522870	3153328	0.237044	0.198319	0.426834	-0.321452	0.210371	0.333736	0.131956	-4.23565	-0.639116	0.0146794	0.060494	-1.42108	-0.807685	0.513863	1	-4.23565
3581717	1023311	787226	3581637	0.882985	0.516648	-0.869872	0.159059	-2.46788	0.103769	0.16828	0.364364	-0.622284	-0.605841	-1.03027	-4.23462	-0.760899	-0.204269	1	-4.23462
4004341	1370251	1042581	4004044	-1.21226	-4.23443	0.499565	-1.6915	0.986935	0.642637	0.102248	-0.169702		0.0900805	1.06972	0.391142	-1.16087	-1.40082	1	-4.23443
3743467	1156470	885507	3743464	0.180231	-0.680998	0.368435	0.553626	-1.54851	0.805732	-4.23436	0.187833	-1.22805	0.444305	0.119464	0.969907	0.927167	-2.03432	1	-4.23436
2499162	150302	113343	2499158	0.427797	-1.87421	-0.229892	-0.729959	-4.23087	0.127687	0.416972	-0.119252	0.328654	-0.266801	0.327165	-0.298147	0.267902	0.753427	1	-4.23087
2992312	545844	421911	2992243	-0.12936	1.41393	-0.864759	0.765233	0.295322	-0.827832	-1.23619	-2.38506	1.06633	0.57622	-0.774412	-4.23069	0.0605103	0.453133	1	-4.23069
3859689	1252605	955393	3859668	-1.65761	0.10166	0.318451	-0.103319	-0.813914	0.588294	0.256155	0.292928	-4.22935	-0.0781958	0.125354	-0.0340294	0.0407657		1	-4.22935
3878929	1268600	966448	3878836	-0.556012	0.0690341	0.694374	0.0144446	-0.19428	0.402543	-1.0275	-4.22833	-0.392622	0.0155978	0.605139	-0.184175	-0.300606	0.406742	1	-4.22833
4004210	1370120	1042470	4004044	-2.81534	-0.651351	0.151475	0.327534	1.22084	0.313805	0.324689	-0.302452	-4.22801	-0.258547	0.441314	0.221998	-2.46493	0.353923	1	-4.22801
2371094	46143	34307	2371065	0.222643	-0.166892	0.0137339	-0.172448	0.218162	0.118266	0.343893	-4.22568	0.0871014	-0.125096	0.0876797	-0.270842	-0.439821	0.167738	1	-4.22568
3075590	613401	473907	3075566	0.575704	-0.889609	0.29599	-0.575161	-0.163082	0.472468	0.799894	-4.22535	-0.720971	0.364646	0.382577	-2.5272	0.314014	0.577034	1	-4.22535
3698911	1119804	858760	3698866	-0.289218	-0.516942	1.24382	0.273986	0.73128	-0.590107	-1.58322	-4.22395	0.963408	0.521481	0.609519		-0.571375	1.0265	1	-4.22395
3988519	1357632	1032963	3988435	0.311028	-0.636318	0.594394	0.679932	-0.287283	0.513638	-0.536851	-4.22355	-1.20593	-0.0307008	-0.160052	-0.824327	-0.0615656	0.317058	1	-4.22355
3023173	570855	441167	3023149	-0.289499	-0.374325	0.0903847	-0.0621582	-0.365193	-0.238235	0.73023	-4.22332	0.277908	-0.204175	0.211416	0.48032	0.143511	0.131534	1	-4.22332
3556998	1003294	772055	3556990	0.676108	1.03871	0.72175	0.0755017	-1.89079	-0.65284	0.535668	-0.0543889	-1.24957	0.288298	0.492482	-4.2225	-0.645454	0.424192	1	-4.2225
2817612	405742	313764	2817576	-0.0719651	-0.339464	0.154889	0.707118	0.706318	0.192424	-1.40263	-1.85639	-1.70003	-4.22237	-0.206058	-1.52238	-0.523503	-1.0903	1	-4.22237
2555035	195454	148696	2554975	-4.21941	0.490827	-0.941444	0.67662	0.15803	-0.123456	0.0384305	1.2875	-0.604185	-2.66787	-0.0157515	-0.114453	-0.680253	-0.349403	1	-4.21941
2749276	351548	270657	2749222	0.453295	-1.60367	-0.135137	-1.66198	-0.154154	0.304378	0.656284		-4.21906	0.16144	0.420742	0.306088	0.105657	-0.412648	1	-4.21906
3965539	1339191	1018990	3965536	0.297187	-0.330121	0.350123	-0.879414	-0.190428	0.508943	0.313907	-0.880138	-0.269411	0.781854	0.225648	-0.605859	-4.21756	-0.00240409	1	-4.21756
3874507	1265056	963675	3874498	0.993019	-0.336814	-0.341094	-1.08352	0.691815	0.255096	0.712384		0.380357	0.622458	-0.0468909	-4.21528	0.489409	0.105402	1	-4.21528
2825580	411934	318801	2825514	0.493232	-0.331271	0.242265	-3.43715	-1.69609	0.241269	0.852251	-4.21519	-0.249903	0.324768	-0.150166	-0.306856	0.407878	0.475771	1	-4.21519
2437211	99840	74793	2437205	-0.341118	0.0279077	0.733273	-1.31777	-0.264492	-0.850149	0.694768	-4.21429	0.176188	-0.463819	0.00205365	-0.0828228	0.863325	-0.0743212	1	-4.21429
3235641	742088	573572	3235516	-0.19741	-4.21364	0.0511426	0.426364	0.30401	-0.286822	0.0996236	-0.941463	-0.323773	0.176714	-0.0314104	0.537016	-0.202687	0.0607129	1	-4.21364
2808804	398634	308139	2808748	0.400921	-0.633582	0.040802	-1.66633	0.233434	0.0966108	0.0184279	-4.21084	-0.416342	0.24978	0.0525614	0.0368448	0.0483218	0.52767	1	-4.21084
2881564	456450	353578	2881554	0.152717	-0.158259	0.115699	-4.21031	0.127055	-0.0251919	0.316113	-0.190079	-0.254595	0.0233969	0.303438	0.0237026	0.159274	0.186458	1	-4.21031
2356771	34107	25684	2356721	0.365652	0.278908	0.180024	0.616909	0.422769	0.446853	0.0522557	-4.21017	-0.356687	-0.438198	0.285963	-0.557191	-0.033188	-0.476986	1	-4.21017
3619252	1054128	810366	3619229	-0.355799	-0.0445757	-0.335479	-4.20945	0.0623218	0.998814	-0.545408	-0.0461286	0.771411	-0.624789	0.0497154	-0.0969648	0.539889	0.206195	1	-4.20945
2868169	445755	345219	2868131	0.503007	-4.20913	0.333662	-0.86454	-0.57084	0.568669	0.530852	-1.24122	-0.705984	0.375228	0.388275	-1.05809	0.3926	0.447874	1	-4.20913
3556911	1003213	772004	3556888	0.0446233	-0.0672562	0.479992	0.187667	0.032097	0.295842	0.582686	-4.20815	-0.310831	0.157861	-0.363888	-1.29364	-0.120585	0.525083	1	-4.20815
2421854	87520	65628	2421843	0.237133	-1.26909	0.390044	-1.32583	0.30028	-0.124136	0.142987	-4.20766	-0.0516793	0.0706989	-0.510537	-0.688832	0.182754	0.475753	1	-4.20766
3347724	833384	643124	3347658	0.537102	-0.471509	-0.0822432	0.175584	-1.41116	0.183059	-0.0631536	-4.20765	-0.0636709	0.59073	0.250577	-0.454609	0.197016	-0.329791	1	-4.20765
3623069	1057363	812682	3623031	0.276142	0.324592	0.0572834	-0.157533	0.603536	-0.106969	0.290795	-4.20763	-1.37613	-0.106815	0.158437	-1.69781	0.3133	-0.188901	1	-4.20763
3090239	625243	483067	3090209	0.0913531	-0.747795	-0.277099	-0.523588	0.297157	-0.620637	0.371673	-4.20662	-0.473983	0.0940785	-0.143387	-0.118444	1.05537	0.0516424	1	-4.20662
3050396	592928	458060	3050388	0.0749934	-2.2561	0.608621	-2.19115	-1.10267	0.951243	-0.353218	0.0126294	-4.20661	0.681309	-0.0585881	0.470053	0.692515	-1.3337	1	-4.20661
3517613	971708	747943	3517594	-0.0325242	0.232885	-0.122208	0.404214	-0.146919	0.384709	0.118853	-4.20438	-2.09377	-0.170248	0.294716	0.0708947	0.295816	0.261561	1	-4.20438
2403237	72537	53977	2403215	0.513617	-0.874283	0.0923962	-0.00906628	-4.20438	0.498248	-0.937817	-0.904557	-0.324392	-0.321616	0.377743	0.599437	0.187235	0.327113	1	-4.20438
3190510	705256	545740	3190463	0.388154	0.059118	-0.106456	-0.650057	0.494656	0.365327	0.477545	0.207122	-0.752389	0.184712	-0.434262	-4.20424	0.434059	-0.276375	1	-4.20424
3665383	1092329	838491	3665374	0.328748	-0.437318	0.43134	-0.865456		0.201031			0.216636	-0.157428	0.019319	-4.20408	0.270192	0.457258	1	-4.20408
3462143	926861	712955	3462094	-0.14957	-0.399555	-0.161111	0.272397	0.0663023	0.223733	-0.66566	-4.20383	-0.0135557	0.678121	0.0625907	-0.530513	0.667174	0.0884684	1	-4.20383
3858934	1252016	954957	3858907	0.295663	-0.0471847	0.605219	-0.272376	0.414121	0.615473	0.137146	-4.20317	-0.0843821	0.112344	-0.321872	-0.868972	-0.164478	0.154556	1	-4.20317
3231108	738363	570720	3231010	-0.208399	-1.01052	-0.472524	-0.167254	0.568859	-0.157762	-0.130748	-4.2029	-1.23538	1.25806	0.691261	0.35735	0.208299	-0.881428	1	-4.2029
2694856	308017	236564	2694817	0.495387	-0.467728	0.205203	-4.20226	-0.618302	0.50313	0.67351	0.204018	-0.679612	0.250283	-0.502279	-1.11809	-0.624373	0.785231	1	-4.20226
3940011	1318185	1003582	3940001	0.376825	-0.0620803	0.427635	-0.455806	0.45598	-0.0316151	0.505062	-1.71881	-0.387688	0.281161	0.740662	-4.20183	-1.05394	0.337108	1	-4.20183
3627353	1061000	815481	3627248	-0.259986	-0.25123	0.389836	1.15869	0.445611	0.744466	-0.33843	-0.273498	0.540049	-0.377537	-0.664711	-4.20052	1.04382	-0.873581	1	-4.20052
2971704	529257	409078	2971692	0.269235	-0.496417	-0.0179301	0.0823693	0.202098	0.453354	0.032723	0.299116	-0.351079	0.386839	0.239794	-4.19837	-0.231569	-0.0285783	1	-4.19837
3646554	1076888	827164	3646542	0.523994	0.0119279	0.172872	-0.66755	-0.00981427	0.0197545	0.0506746	-4.19789	0.123427	0.301573	-0.608934	-0.768273	0.494897	0.405241	1	-4.19789
2376925	50972	38012	2376922	-4.19747	1.69978	-0.122185	0.0834665	0.0159802	-0.309636	-0.921057	0.324925	-0.902003	0.210492	0.601945	-0.276559	0.125933	-1.07703	1	-4.19747
2550690	191973	145849	2550542	0.240853	0.08423	-0.109593	0.395961	0.190773	0.074451	-0.175131	-4.19573	0.255998	0.15253	-0.146675	0.247817	-0.042011	-0.0817651	1	-4.19573
3736124	1150209	881087	3736087	-0.199566	-0.490301	0.0818915	0.0638265	0.425257	0.134041	-0.0864417	-4.19499	-0.0914299	0.117793	0.363478	0.441311	-0.0327033	-0.0173711	1	-4.19499
2542664	185509	140793	2542651	-0.0486843	0.00158194	0.149375	0.075864	0.0309395	-0.0595668	-0.202188	0.364162	-4.19265	0.0454252	-0.310199	0.573281	0.244032	0.275539	1	-4.19265
3069973	608737	470284	3069955	0.739004	-0.829533	-0.616575	-0.733916	-0.128302	0.00548638	0.850986	-1.64944	-2.23977	-0.559555	-0.413424	-4.19051	-0.774891	0.37944	1	-4.19051
2787498	381914	294719	2787459	0.137431	-0.018876	0.0489338	-0.0308713	-0.29287	0.340816	0.847929	-4.19026	0.498822	0.0581115	-0.118532	-0.712229	-0.535899	-0.171149	1	-4.19026
3841856	1237559	945128	3841838	0.202156	0.116516	-0.344885	-0.418815	0.00582432	-4.18947	0.781846	0.0634602	-0.297774	0.523237	0.25323	0.120506	-1.18144	0.544781	1	-4.18947
3347750	833410	643141	3347658	0.287729	-0.17694	0.411367	-1.88143	0.482123	0.282435	0.100439	-4.18915	0.109303	0.0344883	0.375878	-0.845726	-0.0510487	-0.0377143	1	-4.18915
2692536	306067	235121	2692447	0.905262	-1.81735	-4.18744	-0.517785	-0.508493	1.0668	0.222405	1.02618	-0.584809	-0.0669991	-0.195486	-0.605995	-0.922192	0.50292	1	-4.18744
3751246	1162877	890074	3751237	-1.51396	-1.09703	0.361482	-4.18699	0.242123	0.436013	0.265985	-0.440315	-0.840805	-0.809602	0.336439	-2.82705	-0.439272		1	-4.18699
3528483	980274	754531	3528172	-3.9947	-1.12566	-3.84257	-0.730756	0.500403	-2.75274	-3.52368	-1.86589	-3.94005	-2.43898	-1.83423		-4.18339	-0.970851	1	-4.18339
3402872	878504	676737	3402836	0.216442	-0.0603248	-0.352288	0.4326	-0.653243	-0.0845826	-0.313495	-4.18332	-0.561475	0.439644	1.05432	0.515373	-0.206435	-0.68077	1	-4.18332
3164698	684870	530037	3164601	-0.128231	0.116805	0.447737	0.123734	0.356005	0.157	-1.79979	0.432985		-0.481196	-4.18283	-0.00688751	0.440713	-0.181348	1	-4.18283
3519324	973112	749035	3519309	0.618705	-0.322529	0.504955	0.212943	0.184046	0.619037	-0.486926	-4.18262	-2.96664	-0.686546	0.876656	-1.19724	0.487904	0.0579126	1	-4.18262
3619384	1054234	810434	3619326	0.514541	0.0502295	0.504109	-1.24821	-1.63992	-1.05962	-0.00132848	-4.18258	-1.11528	1.20661	0.0630555	-0.280691	-0.116316	0.545355	1	-4.18258
2327559	10401	7624	2327542	-0.0635663	0.483885	0.993425	-0.422718	0.727095	0.0844687	-0.925461	-4.18224	0.541902	-0.107314	-0.0557636	0.12629	-0.314404	-0.767054	1	-4.18224
3677503	1102450	845842	3677498	0.0511211	-0.0415599	0.657594	0.257597	0.48559	-0.0650642	0.294231	-4.18013	-0.709105	0.296385	-0.410123	-0.49587	-0.242355	0.370527	1	-4.18013
3533460	984258	757498	3533435	-0.123046	0.0593719	0.42456	0.573376	0.977729	-0.25328	0.165717	-0.678364	-4.18004	0.244669	0.930218		-1.09807	-0.718304	1	-4.18004
3114655	644689	498593	3114649	0.0580311	-0.215504	0.226096	-0.503501	-0.278915	0.397755	0.602649	-4.17424	0.164779	0.0230848	0.237584	-0.633659	-0.170048	0.230581	1	-4.17424
3968482	1341598	1020736	3968397	0.0474969	0.213696	-0.36526	0.578942	0.683905	0.179642	-0.282707	0.30154		0.105102	-4.17243	-0.136629	0.626773	-0.0620119	1	-4.17243
2740266	344550	265083	2740067	-0.00248829	1.15229	-0.654089	-0.767588	0.267695	-3.15302	0.180623	0.367936	0.983283	-4.17169	0.152792	0.231045	-0.34439	0.142719	1	-4.17169
3418259	891055	686085	3418249	-1.71212	-1.23497	-0.47152	0.0224887	0.618294	-0.580214	-0.254839	-0.166575	-0.402649	-0.373902	-0.255625	-0.171551	-0.308482	-4.17059	1	-4.17059
3771790	1180081	902476	3771773	-0.357268	0.107118	0.161183	0.0601664	0.150691	0.340172	0.178685	-4.17018	0.539073	-0.0224774	-0.178122	-2.34747	0.295829	0.511169	1	-4.17018
3642121	1072993	824664	3642060	0.123393	1.54138	-4.16982	-0.384456	-0.804165	-0.0144467	0.510921	0.910797	0.315759	-0.743782	0.179738	-0.749377	-0.913193	0.130271	1	-4.16982
2606890	237304	181391	2606859	-0.534922	-4.16909	-0.218041	0.20367	-0.010441	0.0109568	-0.15214	0.199685	0.081954	0.109742	-0.325851	0.218686	0.203414	-0.0632702	1	-4.16909
2502704	153145	115537	2502686	0.868176	-4.16831	0.155944	-3.22805	-4.05515	-3.74551	0.502719	-1.53632	-4.00545	-3.71235	-2.8959	0.0631451	-2.35415	0.876233	1	-4.16831
3730256	1145369	877531	3730240	0.455461	-2.10292	-0.121256	0.202996	-0.242146	-0.965937	-0.211608	-4.16807	-0.947492	1.35613	0.662444	0.575061	0.0729406	-0.61763	1	-4.16807
4030083	1390733	1058015	4030063	0.552597	-0.424442	0.184657	-1.40179	0.492713	-0.337259	0.344006	-1.29717	0.580234	-0.13562	0.587539	-4.16804		-0.00687053	1	-4.16804
3914251	1297431	987940	3914230	0.0168493	-1.10192	-0.414791	0.232896	0.0186736	0.740876	0.43425	-4.16465	-0.118722	0.931601	0.512848	-1.84655	0.527531	-0.147557	1	-4.16465
3501449	958529	737787	3501415	0.000655359	-0.263836	0.495985	-0.146908	0.249259	-0.400339	0.177318	0.287022	-4.16384	0.0963296	-0.0535109	0.233832	0.202724	-0.33989	1	-4.16384
2418028	84555	63183	2418000	-0.00132409	0.289933	0.126382	-0.0120209	0.128895	-0.244222	0.056686	-4.16364	0.346183	0.207101	0.0350062	0.231125	-0.141438	0.010959	1	-4.16364
2509918	158946	120133	2509900	-1.0917	-1.00218	0.213324	-1.19243	0.469329	-1.77087	0.972911	-4.02511	-4.16358	0.00570812	0.408159	-0.105702	0.405188	0.417335	1	-4.16358
3899986	1285864	979286	3899954	-0.139507	0.866058	-0.634439	0.963291	0.228697	-0.194417	-0.669583	-4.16103	-0.268917	-0.372679	0.327465	-0.730385	0.895829	0.222244	1	-4.16103
2490529	143306	108077	2490351	0.100769	-1.15665	-0.41888	-1.21849	0.347245	0.435332	0.898636	-2.70767	-4.16037	-0.607664	0.653044	-0.0392818	-0.447545	0.201083	1	-4.16037
3988474	1357587	1032920	3988435	0.759461	-0.082394	-3.12964	0.260317	-0.392143	-4.15993	0.188848		-0.695442	0.467747	0.509774	-0.921125	0.312234	0.138912	1	-4.15993
3019993	568238	439113	3019981	0.711344	0.0325594	-0.0931292	-1.33414	-4.15962	-0.112143	-0.447125	-2.1386	-0.103694	-0.762336	0.278647	-1.99116	0.698426	0.902913	1	-4.15962
2781758	377378	290997	2781736	0.667284	-0.0668523	0.0914277	0.0630006	-0.845098	-1.07755	0.0240603	-4.15844	-0.240964	-0.111755	0.127046	-1.62057	-0.753795	0.638686	1	-4.15844
3756210	1166914	893092	3756193	-0.327104	0.309121	0.134955	-0.40342	0.428204	-0.751058	0.930348	-4.15648	-0.683884	-0.141159	-0.461409	-0.391787	-0.210044	-0.0209202	1	-4.15648
2548919	190568	144696	2548871	-0.112291	-0.212999	0.208968	-0.034543	0.0555708	0.298623	0.295283	-4.15562	0.172468	-0.0128745	-0.000284054	0.0836281	-0.115951	0.335864	1	-4.15562
2865406	443591	343447	2865390	-0.232324	-0.222304	-0.183122	0.623697		-0.244913	-0.463412	-4.15519	0.42175	0.304014	0.0492834	0.122419	-0.42641	-0.131718	1	-4.15519
3049608	592299	457567	3049522	-4.15479	0.267167	-0.267137	-0.124481	0.173997	-0.239028	-1.09654	1.63734	0.354362	-0.641718	-0.0315438	-0.385957	1.64092	-0.679431	1	-4.15479
2817424	405572	313644	2817386	0.0756531	-0.233989	0.114425	-0.119093	-0.351179	0.134136	0.194027	-4.15379	0.170355	0.0963979	-0.0937241	0.000390775	0.00921925	0.589327	1	-4.15379
3755235	1166095	892493	3755198	-0.0395712	0.018012	0.972619	0.18969	0.517597	0.631239	-0.445925	-4.15319	-0.000673699	-0.021758	0.0428913	-0.539492	-0.818434	-0.0941336	1	-4.15319
3874029	1264636	963360	3874023	-0.411454	-1.05389	-0.109007	-4.15254	0.223748	-0.0341586	0.544091	-0.563984	0.706758	-0.0237805	-0.571209	0.678034	-0.3873	0.798003	1	-4.15254
2833336	418272	323460	2833286	-0.114246	-1.31271	-0.61391	-0.140376	-0.755943	0.37346	0.403884	-4.15168	0.284928	0.613041	0.480253	-0.31957	-0.126981	0.229436	1	-4.15168
3755542	1166349	892677	3755510	0.230117	0.882693	-0.035957	-1.9065	0.0256901	0.0245511	0.624881	0.226491	-0.436025	-0.522473	-0.172102	-4.15146	-0.201005	-0.305453	1	-4.15146
3555684	1002325	771355	3555675	-0.0663494	-0.542649	-0.2715	-0.932179	-0.509385	-0.260061	0.201629	-4.15145	-0.848126	1.08898	0.741403	-0.406556	-0.958533	0.364256	1	-4.15145
2608636	238787	182535	2608469	0.718481	-0.878424	0.103787	-0.450127	0.148392	0.656791	0.555435	-1.43398	-4.15097	0.239906	-0.216537	-0.08364	-0.0565193	-0.655526	1	-4.15097
3858999	1252080	955000	3858993	-1.08168	1.85868	0.726646	0.148225	-0.196349	-0.975993	-0.355005	1.07045	-1.51211	-1.02176	-1.19384	-4.14986	0.782724	-1.09184	1	-4.14986
3718724	1136010	870662	3718682	0.330685	-1.13019	0.573883	-0.648417	0.0393388	0.346522	0.495623	-4.14897	-0.712295	0.481847	0.848648	-0.651354	-0.0563003	-0.0568466	1	-4.14897
2532817	177537	134565	2532793	-0.277404	-0.767416	-0.224171	-0.0469819	0.334936	0.876538	0.818552	-4.1486	0.0872077	0.288247	-0.113305	-0.355939	0.0658214	0.0761093	1	-4.1486
2571143	208567	158674	2571075	0.633125	-4.14847	0.690984	-0.46762	-0.113139	0.374178	0.392293		-0.604493	0.0128434	0.00912954	-0.588929	-0.0105555	0.936729	1	-4.14847
3206059	718010	555240	3206008	-0.144975	-0.0795825	0.473822	0.236863	-0.372891	0.555844	-0.698606	-4.14639	-1.71044	-0.137811	-0.633558	0.408202	-0.0186837	-0.0437057	1	-4.14639
3286799	783608	605734	3286792	0.0346393	-1.51437	0.5912	0.13549	-0.553146	0.178007	-4.14495	-0.105213	-0.252094	0.508841	0.172603	0.519575	0.216412	0.115367	1	-4.14495
2577497	213480	162516	2577482	0.263504	-0.0457141	0.172452	-0.705213	-0.987902	0.304543	0.249702	0.309399	-0.578398	0.204583	-4.14436	-0.0419704	-0.0875754	-0.473066	1	-4.14436
3815059	1215010	929740	3815045	-0.545282	-1.31339	0.583222	-0.333589	0.324428	-0.692042	-1.02419	-4.14096	-1.01955	0.616115	1.21392	-1.43455	-0.429792	-2.78798	1	-4.14096
3064332	604164	466686	3064293	-0.606965	0.253011	0.307708	1.02807	0.427779	-0.39988	-0.825235	-4.14089	0.547156	0.0300805	0.42594	-0.290979	0.224667	-0.194228	1	-4.14089
3560440	1006146	774082	3560403	0.699163	0.983718	-0.132295	0.519827	0.542925	-0.658094	0.235436	-4.13805	0.894577	0.282803	-0.686519	0.22073	0.452557	1.22022	1	-4.13805
3528477	980268	754525	3528172	-1.83872	-0.263869	-1.62686	0.0457605	0.317292	-1.14116	0.760181		-4.13797	0.790057	0.0407591		1.60685	-0.747283	1	-4.13797
2623792	251139	191888	2623662	-0.206385	0.0574315	-4.13768	0.811984	-0.704775	0.174757	-0.117036	-0.351981	-0.137068	-0.0710546	-0.504247	-1.08647	0.26737	-0.340936	1	-4.13768
2593392	226223	172789	2593352	-0.099417	-0.583733	-0.188112	0.28458	-0.332236	-0.383907	0.911146	-4.13739	0.383528	0.129569	-0.116027	-0.36442	0.398694	-0.0868134	1	-4.13739
3978589	1349723	1026893	3978579	0.55506	-0.0415559	-0.128935	-0.723669	-0.0996778	-0.600779	0.886393	-1.87065	-0.0792884	0.0826468	0.0149646	-4.13708	0.533507	0.227629	1	-4.13708
2809301	399039	308472	2809245	0.189664	0.120601	0.0543943	0.331833	-0.272638	-1.13426	-4.13702		0.701557	0.279083	-0.0412006	0.0966411	0.101655	-0.0126069	1	-4.13702
3816910	1216595	930759	3816883	-2.48056	-4.13616	-0.471851	-0.292588	0.980307	-2.64694	1.46968	-0.0799593	-3.06825	-2.60293	-1.54036	1.36043	-0.925291	-2.47012	1	-4.13616
3719189	1136366	870925	3719161	0.435901	-0.694977	0.304483	-0.528293	-0.453924	-0.0678795	0.207745	-4.13616	-0.290124	0.00403328	0.694628	-0.523087	0.199789	0.645993	1	-4.13616
2790506	384361	296724	2790486	-2.15694	-4.13537	-1.89852	0.540917	1.55094	0.863995	-1.03819	-2.85312	-3.39359	-1.25305	-1.63614	-0.522348	1.04627	-1.93074	1	-4.13537
3931824	1311498	998845	3931765	0.532682	0.218328	-0.192699	-0.0107081	0.367421	0.283497	0.258751	-4.13522	0.546072	0.0310893	-0.376456	-1.66915	0.0804219	0.00782899	1	-4.13522
2408896	77264	57455	2408855	0.357262	-0.208072	0.172153	0.0154019	-0.953442	0.373306	-0.6084	-4.1351	-0.0903078	0.388287	0.443664	-0.203886	0.228907	0.56404	1	-4.1351
3508941	964720	742398	3508898	0.355898	0.120949	0.197927	0.24419	-0.219399	-0.37984	0.115022	-4.13279	-0.345978	-0.122703	0.0953723	-0.350734	0.712073	0.264111	1	-4.13279
3675303	1100574	844582	3675285	-0.145126	-0.771279	0.637265	-0.521582	-0.158834	0.392713	0.0863285	-4.13181	-0.05443	0.364228	0.253978	-1.73739	0.581689	0.25927	1	-4.13181
3643795	1074488	825634	3643752	-0.0625026	-1.83728	0.145549	-0.393625	0.131003	0.186261	1.12139	-0.437288	0.0949108	-2.12908	0.356769	0.359812	0.124005	-4.13164	1	-4.13164
3432574	902587	695119	3432556	-0.043969	0.082989	0.4434	-0.0214663	-0.311483	0.129731	-0.473934	0.212537	0.60976	0.136021	-0.0397889	-4.13066	-0.165549	0.97425	1	-4.13066
4045750	1403090	1067429	4045731	0.733344	-4.13058	0.327418	-0.802714	-0.614185	0.648189	-0.174006	-1.3212	-1.01991	0.449574	0.0537015	0.074672	-0.683986	0.981213	1	-4.13058
2749790	352004	271002	2749699	0.317142	-0.388028	0.388482	-0.171564	-0.225003	0.0988294	0.0813501	-4.13055	-1.17158	0.567845	0.0633635	0.214108	-0.200504	0.349358	1	-4.13055
3911771	1295387	986454	3911767	0.836837	0.219416	0.192698	-0.715659	-1.80922	0.0678857	-0.949412	-4.13045	-0.696083	0.651579	0.345341	-0.774452	-0.550818	0.345518	1	-4.13045
3853826	1247933	951909	3853814	-0.597885	-0.833096	0.792636	0.263651	-0.444757	0.393584	-0.471256	-4.12878	0.434316	0.504767	0.240668	-1.72235	-0.0248018	0.545905	1	-4.12878
2491800	144345	108881	2491788	-1.22312	-0.296299	0.447411	-1.92987	0.392227	-0.221953	0.652545	0.292615	-4.12793	0.878407	0.0931595	-0.392744	0.0593704	0.778688	1	-4.12793
3551518	998873	768838	3551485	-0.496549	0.630606	0.52317	0.662497	-0.372781	-0.656899	-0.559898	0.995196	-0.577352	0.139083	-0.415777	-4.12672	-1.01948	0.193279	1	-4.12672
2686387	301249	231276	2686371	0.019832	-0.186803	-0.552405	-0.155934	0.684792	-0.286494	0.012821	-4.12466	0.671266	0.306532	0.37706	-0.831685	-0.22491	0.0988951	1	-4.12466
2518444	165870	125613	2518428	0.437734	-0.583265	0.426288	-4.12465	-0.982515	0.374479	0.449726	-0.148979	-1.29555	0.200906	0.0874773	-1.6238	0.094932	0.544081	1	-4.12465
3106251	638044	493209	3106243	-0.293149	-0.255201	0.0689468	0.159762	0.152435	0.16957	0.0315203	-4.12435	0.198602	-0.123394	0.315643	-0.0911827	0.10793	0.208058	1	-4.12435
2598611	230424	176118	2598606	0.247793	-4.12376	0.27446	-0.379441	0.345306	0.260203	-0.242356	0.199457	-0.0563369	-0.634941	0.13355	0.0699131	0.49233	-0.0997993	1	-4.12376
3265609	766390	592374	3265565	-2.50784	-0.115175	-0.422944	0.0331895	-0.873036	-1.11173	0.546425	-4.12339	-3.0551	0.545585	-0.644384	0.906066	0.441667	1.09343	1	-4.12339
2914109	482951	373257	2914070	0.368167	-0.151674	0.293576	-0.458504	0.272068	0.643694	-0.436476	-4.12245	-2.5203	0.342239	0.230071	-0.679246	-0.461274	0.139983	1	-4.12245
3541165	990443	762344	3541137	0.270423	0.554456	0.465461	-0.328099	-0.297841	0.187056	0.35044	-1.7999	0.0751424	-0.047665	-0.205018	-4.1224	-0.0295852	0.0240674	1	-4.1224
3848294	1243129	948760	3848243	0.110715	0.427784	-1.11199	0.00807204	0.0839583	0.055769	-0.528259	0.643615	-0.198183	-0.113061	0.390954	0.0749032	0.36554	-4.12108	1	-4.12108
3382131	861830	663910	3382061	0.134734	-4.12082	-0.109779	0.53252	-0.272507	0.28684	-1.02984	1.49845	-0.53359	-0.602454	-0.0276612	-0.693384	-0.0980471	-0.273428	1	-4.12082
3521581	974780	750378	3521484	0.289458	0.188302	-0.356137	0.459945		0.185833	-4.11973	-0.487849	0.572522	0.404485	0.714517	-1.45921	0.38564	0.190545	1	-4.11973
3870671	1261843	961517	3870611	0.432379	-4.11825	-0.905209	-0.192954	-0.316868	0.146742	0.815551	-1.56304	-0.366718	0.486895	-1.03532	-0.716301	1.34737	0.229773	1	-4.11825
2970095	527992	408101	2970086	-0.0965596	-0.142938	0.390474	0.395019	-0.0950369	-0.0424058	0.565917	-4.11788	-0.368705	-0.0420542	-0.0107591	0.115696	-0.0897187	-0.342249	1	-4.11788
2767409	365918	281988	2767378	1.18479	-4.11596	0.592149		0.0417478		0.58463			0.52974	-0.433333	-0.632597	-0.438642		1	-4.11596
3674967	1100295	844405	3674960	0.122761	-4.11434	0.33741	0.0550878	0.0587531	-0.264392	0.0370122	0.112709	-0.24332	-0.191939	0.0196945	-0.227069	0.315918	-0.154786	1	-4.11434
3555466	1002146	771251	3555461	-0.0343149	0.296105	0.393843	0.50234	0.142353	0.169679	-0.390445	-4.11263	0.411525	-0.181651	-0.00450284	-0.218736	0.119567	-0.140679	1	-4.11263
3779584	1186618	907191	3779579	0.881167	0.697635	0.0448788	-0.164673	-0.986976	-0.199246	-0.385431	-0.146273	0.427579	-0.728621	-1.28487	-0.122969	-4.11235	0.633331	1	-4.11235
3903805	1288976	981552	3903778	-0.503477	-4.11203	0.0174119	0.443202	-0.77369	-0.231743	-0.383192	0.24518	0.0555523	0.43564	-0.245279	0.806518	-0.219832	0.104032	1	-4.11203
3417123	890079	685459	3417075	-0.260891	-0.109421	0.441089	-0.617613	0.000764023	0.0591798	0.311462	-4.11177	-0.296757	0.211218	0.419589	-0.0652399	0.0855435	0.292054	1	-4.11177
2675397	292441	224169	2675315	-0.315542	-0.0483544	0.278521	-0.175235	0.234316	0.701387	-0.26519	0.0912009	0.107157	0.126643	-0.467644	0.138154	0.690187	-4.11114	1	-4.11114
2603867	234855	179508	2603844		1.06128	0.867862	-0.778759	-0.279738	0.80924	-4.11087	0.245026	-0.468096	0.416181	-0.637349	-0.194413	0.895156	-0.924417	1	-4.11087
3653526	1082560	831468	3653516	-0.624054	-1.93957		-0.511269						0.415868	0.502364	-4.10891	0.100002		1	-4.10891
3250408	753829	582759	3250373	0.53565	-0.00933144	0.0872264	0.345474	-0.836375	-0.464632	-0.630309	-4.10879	-0.264967	0.639088	0.181349	-0.127105	-0.989171	0.122985	1	-4.10879
3719709	1136771	871248	3719702	0.186805	-0.361756	0.433104	-0.119813	0.0835217	0.396246	-0.0621023	-4.10683	-0.021763	0.104634	-0.249172	-0.536865	0.195348	0.310564	1	-4.10683
3581843	1023437	787296	3581637	0.14844	0.325065	-0.213903	-0.5709		0.520314	-0.548018		-1.31674	-0.435563	-4.10615		-1.27181	0.441153	1	-4.10615
3526411	978554	753347	3526378	-0.210903	-0.625262	0.0128576	-0.240922	-4.1039	-0.576929	-0.300889	-1.24538	1.00612	0.441564	0.457451	-0.0723712	0.204299	0.446275	1	-4.1039
3719503	1136631	871133	3719474	0.454088	-0.220107	0.959729	-0.0630793	0.690073	0.360359	0.45134	-3.50656	-0.434759	-0.254974	-0.131606	-4.1028	-0.352782	0.190874	1	-4.1028
3608532	1045410	803716	3608520	0.835149	0.611622	0.0886798	-0.994438	0.137211	-4.10175	0.573274	0.0541797	-0.614009	0.841243	-1.46373	0.866963	0.251042	-2.01154	1	-4.10175
2348669	27566	20812	2348634	-0.1391	-0.0441542	0.145634	0.0443255	-0.269845	-0.0496833	0.0147035	-4.10091	0.228165	0.0723015	0.0464839	-0.0600779	0.342692	-0.0472304	1	-4.10091
2914107	482949	373255	2914070	0.185513	0.0267366	0.193485	0.258525	-0.105559	0.0153678	0.22749	-4.10088	0.365805	0.115257	-0.129766	-0.290217	-0.498676	0.311303	1	-4.10088
4004262	1370172	1042518	4004044	-3.95416	-3.56985	0.594764	0.0524721	1.18897	0.642088	0.166284	-0.0259061	-0.518183	0.0410265	0.853857	-0.205409	-2.61375	-4.10005	1	-4.10005
3166940	686533	531404	3166880	0.401778	0.366615	0.67664	0.341238	0.151493	-0.00284521	-0.847359	-4.09898	-0.47271	-0.157984	0.439283	-3.43263	0.404529	0.467977	1	-4.09898
3471729	934638	719048	3471704	0.209779	0.0115366	0.275599	-0.467456	0.138819	0.706997	0.616567	-1.53017	-0.133704	-0.321227	0.340764	-4.09894	0.158714	0.43811	1	-4.09894
2909181	479082	370183	2909167	-0.126843	-0.317862	-1.88303	0.429326	0.426982	-0.118888	-4.09644		-0.428891	0.444381	-0.0173729	0.142826	0.434186	-0.0994766	1	-4.09644
3663346	1090786	837329	3663287	0.164185	-0.736342	-0.0527637	1.05519	-0.157939	0.412724	0.151666	-4.09643	0.414246	-1.93275	-0.148698	-0.0656259	0.128548	0.237327	1	-4.09643
2516786	164524	124584	2516780	-1.89623	-1.63084	-3.47555	-3.03129	0.627963	-4.096	1.84272	-0.490601	0.138979	-1.84253	-2.30453	-1.35662	-3.10223	-2.98302	1	-4.096
3696117	1117516	857011	3696115	-0.624938	0.59542	0.861698	-0.106396	-0.160781	-0.388464	-1.40984	-0.00556482	-4.09441	-0.318696	-0.190178	0.603666	0.848874	0.293427	1	-4.09441
3537794	987598	760126	3537747	0.703381	-0.261324	0.186763	-0.594396	-0.489701	0.460313	0.155903	-4.09395	0.286397	0.686928	0.000899788	-0.469985	-0.130602	0.149193	1	-4.09395
2902868	473692	366355	2902844	-0.106253	0.699975	0.48436	-0.138349	-4.09374	-0.44187	-0.233614	-1.06798	-1.12275	-0.0580421	0.0420115	0.0282703	0.0916793	0.0805522	1	-4.09374
3815432	1215320	929937	3815416	-1.82151	0.698932	-1.02706	-0.165168	0.114988	-4.09334	-2.11944	1.21723	1.04376	-0.0449513	-0.217395	1.03709	-1.40289	-0.323314	1	-4.09334
2736299	341344	262503	2736259	0.278979	-0.391454	0.0794846	0.34273	0.280817	-0.231821	-0.0168383	-4.09328	-0.126038	0.150637	0.342758	0.245539	-0.414413	0.228638	1	-4.09328
3120524	649268	502155	3120481	-3.81427	0.994078	-0.623646	1.0666	0.0452454		-4.09305		0.911857	-2.48107	-0.294228	0.222315	1.00766	-0.722419	1	-4.09305
3230287	737634	570315	3230282	0.644977	0.0575808	0.172149	-4.09209	-1.66074	0.33272	-0.160366	-0.370784	-0.30838	0.099531	0.869045	-1.69546	-0.683442	0.260093	1	-4.09209
2437915	100473	75199	2437893	-3.91957	1.69853	-3.05266	0.427366	-0.331342	-0.0452453	1.50499	-0.315514	-0.304876	0.362941	-0.409689	-1.66792	-0.119226	-4.09015	1	-4.09015
2920398	487750	377201	2920377	-0.808437	-0.0976503	0.310279	-1.72451	-0.156928	0.262381	0.783786	-1.89482	-0.229325	-0.523145	-0.0649511	-4.09014	0.931142	0.853363	1	-4.09014
3335492	823604	635788	3335465	-0.288664	0.555229	0.175823	-1.07181	-1.55096	0.0152123	0.420638	-4.09014	-1.09452	0.369847	0.503144	0.383255	-0.555291	0.993803	1	-4.09014
2925352	491661	380297	2925237	0.529056	-0.383272	-0.0542938	-0.601899	0.203149	0.341431	0.642869	-4.09001	-0.228435	-0.299618	0.0101564	-0.338703	-0.0241972	-0.285644	1	-4.09001
3597146	1035933	796662	3597125	0.305738	0.650807	0.151505	-0.817409	-0.153299	-0.150834	0.515221	-1.83754	-4.08989	0.781318	0.483902	-0.788491	-0.542062	0.0470089	1	-4.08989
2496791	148351	111869	2496727	0.108706	-4.08847	-0.151823	-0.777607	-0.356947	0.111485	0.234086	-0.5777	0.137172	0.720744	0.027315	-0.233522	-0.0220943	0.343435	1	-4.08847
3757223	1167799	893607	3757213	-3.71642	-4.08722	-3.99607	-0.472083	-3.87854	-3.91325	-2.89226	-3.3511	-2.66544	-3.32489	-2.87636	-3.52059	-3.4377	-3.76371	1	-4.08722
3626590	1060355	814991	3626555	0.395513	-0.327279	0.262137	-0.530636	-0.286544	0.205858	-0.00239472	-4.08559	-0.894797	0.430133	0.854906	-0.750166	-0.153173	0.0701821	1	-4.08559
4004181	1370091	1042449	4004044	-4.08541	-1.07875	0.746384	0.739612	1.22806	0.0814855	0.700603	-0.125099		-0.401759	0.544963	-1.32512	-1.56616	0.0472941	1	-4.08541
3642618	1073443	824981	3642604	-0.205368	0.832239	0.310185	-0.117026	-4.08496	-0.574372	0.140865	0.0254719	0.260431	-0.411991	0.343746	-0.0780975	0.134544	0.415486	1	-4.08496
3469338	932747	717603	3469319	0.497951	-1.5917	-0.417634	-0.614027	-1.3004	0.584313	0.184351	-4.08388	0.103464	0.233065	0.645809	-2.62285	-0.0234659	0.941491	1	-4.08388
2845046	427559	330641	2845043	-0.185306	-4.08236	-0.347262	0.0571478	0.0494441	0.100772	1.10702	-0.64325	0.104466	-0.250944	0.362499	-1.51997	0.328426	0.253165	1	-4.08236
3852177	1246495	950982	3852133	-2.57092	0.255276	-2.17902	-0.3986	0.857597	-1.36708	1.34445	-4.08169	-1.84286	0.629386	0.154954	0.480804	0.116336	-2.47171	1	-4.08169
2326519	9510	7029	2326496	-0.0946005	0.232158	-0.541733	-3.16382	0.115431	0.549392	0.261708	0.166968	0.0549634	-4.08147	0.322186	0.121975	0.369824	0.241757	1	-4.08147
3566351	1010892	777685	3566304	-0.129306	-0.843922	-0.92038	0.582387	1.48336	-0.491333	-0.68096	-0.634496	0.393487	0.434976	0.253499	-4.08107	-0.898669	0.132713	1	-4.08107
2622941	250428	191387	2622912	-0.75279	-0.381078	0.625492	-0.100172	-0.130347	0.339181	0.424639	-3.47352	0.274532	0.15119	0.149188	-4.08017	0.0967722	0.542446	1	-4.08017
3057395	598490	462359	3057370	0.408486	-0.469343	0.33866	-0.377999	0.0390236	0.388126	0.0217357	-4.07914	0.373908	-0.0997757	0.0661611	0.169592	0.49804	0.170665	1	-4.07914
3814041	1214167	929059	3814033	-2.48355	-4.07906	-0.547517	-0.84359	-1.02312	-0.379485	0.0400705	-1.46843	-0.407286	0.326512	0.0583499	0.060365	-0.623916	-0.882965	1	-4.07906
2486531	140031	105598	2486520	0.421422	-0.876441	-0.229072	0.116142	-0.237855	0.103614	-0.16307	0.575416	0.422648	-4.07664	0.304474	0.0335417	-0.456307	0.459444	1	-4.07664
3049546	592237	457519	3049522	-0.206791	-0.817923	0.0368572	0.0428074	0.329096	0.17488	0.336381	-4.07455	0.511849	0.00242297	-0.0827315	0.232281	-0.118201	-0.674771	1	-4.07455
3506099	962412	740645	3506093	-0.823386	-2.36205	-0.202852	0.0872715	0.169402	0.333102	-0.11868	-4.07418	-2.55155	0.486187	0.737618	-0.636954	0.705078	-3.016	1	-4.07418
3010113	560202	432989	3010082	0.428717	-1.4052	0.381977	0.0234111	-0.513648	0.18908	0.429006	-0.383923	0.169386	-0.661235	0.0410414	-4.07384	0.586291	0.569141	1	-4.07384
3826063	1224289	936033	3826041	0.479744	-0.161899	0.127482	-0.271532	-0.194582	0.296952	0.527015	-4.07333	-0.758913	0.0514332	0.228005	-1.18421	0.111431	0.212896	1	-4.07333
2904540	475147	367337	2904528	0.634619	0.356208	0.718521	-0.280908	-0.284613	-0.503011	-0.255429	-4.07109	0.196061	-0.66915	-0.129018	-0.106421	0.493944	0.132519	1	-4.07109
2861987	440955	341360	2861952	0.22507	-0.256815	0.426667	-0.650917	-0.471898	0.543375	1.16107	-0.942429	-1.52325	-0.17807	0.397577	-4.07088	-0.374527	0.500866	1	-4.07088
3649472	1079283	829077	3649411	0.364737	-0.511813	0.732774	-0.297793	-0.0119702	0.527074	0.738043	-0.43372	-1.4436	-0.315534	0.535265	-4.07071	0.0327366	0.0308516	1	-4.07071
2660664	280431	215060	2660648	0.803839	-0.426757	0.482319	-0.386394	-1.21005	0.626837	0.220604	-4.07035	-0.350959	0.0783535	0.306012	-0.926605	0.239892	0.529772	1	-4.07035
3711727	1130230	866441	3711700	-2.45049	0.586084	0.153846	-4.07004	-0.0146614	0.928904	1.06887	-0.614082		0.490966	0.689907	0.373559	-0.175626	-2.21716	1	-4.07004
2907266	477451	369040	2907190	-0.12369	0.482811	0.097719	-0.328357	-0.0491963	0.217097	0.676636	-0.829202	-4.06992	0.0871386	-0.164747	0.290982	0.150659	-0.233819	1	-4.06992
3378284	858560	661486	3378281	0.945225	0.112696	0.158314	-4.06938	-0.62086	-0.0381157	0.298867	0.371505	-0.137382	0.253488	0.67413	-0.241949	-0.602447	-0.885607	1	-4.06938
3965694	1339323	1019077	3965631	0.338902	0.149789	0.218341	-0.404639	-0.00608331	0.466998	0.126938	-4.06932	-1.98382	0.449479	0.47108	-0.0513717	0.575856	-0.734196	1	-4.06932
3531016	982330	755970	3530982	0.24613	0.410416	-0.393264	-0.245148	1.06655	-0.101243	-0.288038	-4.06908	0.142961	-0.919411	-0.159286	0.282965	0.339427	-0.264034	1	-4.06908
3938653	1317121	1002843	3938384	0.0671796	0.378029	-0.749498	-0.811806	-1.85168	0.182173	-0.520547	-4.06605	-0.374524	-0.0401212	-1.54264	-2.86072	-0.570742	-0.0715011	1	-4.06605
2790491	384346	296715	2790486	-0.119137	-2.49248	-2.18656	-0.084889	1.25226	1.08201	-0.448048	-2.80586	-4.06518	-0.571885	-1.84423	-1.94165	1.33642	-1.95372	1	-4.06518
3471062	934083	718642	3471005	-0.384126	-1.47386	0.983226	-0.865599	0.209822	0.717119	-4.06442	0.408863	0.276376	0.772092		0.671949	0.629267		1	-4.06442
3058355	599274	462964	3058209	-3.26634		-0.0940936	1.34289	0.857635	-0.895574	1.10474	-4.06287	-0.674623	0.412396	-0.200218	0.135515	-1.52001	-0.120817	1	-4.06287
3779591	1186625	907194	3779579	0.216882	0.690339	-0.535743	-1.14084	-0.96749	-0.00660325	-0.0602343	-0.645811	0.264011	-1.24408	-1.23301	0.806297	-4.06258	0.942596	1	-4.06258
2855105	435688	337158	2855058	0.154467	0.494695	0.500703	-4.06224	-0.094715	-0.62559	-0.604655	0.895651	0.049758	0.10831	-0.108439	0.347503	-0.291489	0.592445	1	-4.06224
3064494	604289	466770	3064484	-0.516521	0.232161	-1.53689	0.239277	0.271182	-1.63217	-0.375454	0.368612	0.506879	-0.00787214	-0.19435	0.0605181	-4.06103	0.173576	1	-4.06103
3288745	785185	606948	3288707	-0.274774	0.251249	0.0986508	0.0147362	0.348976	-0.110773	0.29718	-4.06012		0.287638	0.279896	-0.569478	0.364226	-0.486591	1	-4.06012
3599820	1038200	798363	3599811	-0.177603	0.138993	-0.522162	-0.345297	0.0294608	0.276806	-0.33959	0.440426	-4.05963	-0.0268543	0.000615643	0.637022	-0.411916	0.433984	1	-4.05963
2346999	26257	19757	2346934	-0.451694	0.238918	0.0647369	-0.114206	-0.0144448	0.187671	-0.00091172	0.316369	0.335232	0.297259	-0.0458672	-4.05958	0.0987644	-0.111901	1	-4.05958
3741933	1155129	884598	3741875	0.539926	-0.184317	0.320229	-1.24156	0.104147	0.339582	0.586335	-4.05949	-0.0849276	0.0429133	-0.0436131	-0.429019	0.213672	-0.0133256	1	-4.05949
4021800	1384070	1053001	4021777	-0.426635	0.127998	-0.80771	0.0156531	-1.40933	-1.26635	-0.518301	0.0868734	0.494432	0.0184716	0.825064	-4.059	0.805361	0.421799	1	-4.059
3194769	708957	548398	3194635	-0.0169386	-0.179776	0.471755	0.826407	-0.188413	1.20533	-4.0589	-0.552014	0.626178	-0.908007	-1.11632		0.718921	-0.780637	1	-4.0589
3456237	922012	709488	3456212	-0.242469	0.540008	0.204371	-4.0579	-0.198889	-0.173409	-0.335519	0.278801	-0.214687	0.469523	-0.0829581	-0.10663	0.0974862	0.773284	1	-4.0579
3868477	1260045	960312	3868472	1.16684	-1.11673	-1.17547	1.29159	-0.269847	1.3334	-1.69498	-0.240733	0.816651	-4.05624	0.0736142	-3.34105	-2.85271	-1.6515	1	-4.05624
3203090	715493	553528	3203086	-0.86805	0.394866	-1.44855	-0.115208	-0.46524	-0.0609387	0.645632	-4.05609	-0.212993	0.455281	0.152025	-0.568156	0.631058	-0.341433	1	-4.05609
3732380	1147119	878858	3732373	0.536899	-0.328907	-0.0853527	-0.226856	-0.808144	0.455759	0.250212	-4.05262	-0.813699	0.219531	0.520088	-1.32448	-0.433963	0.908384	1	-4.05262
4030176	1390825	1058080	4030162	0.137452	-0.181764	0.0692157	-4.05128	-0.0116792	-0.0379709	0.138745	-0.0869262	0.213966	0.0799112	0.123219	-3.86461	-3.27543	-0.108212	1	-4.05128
2651934	273451	209597	2651916	0.390498	0.648731	0.375294	-0.385497	-0.292957	0.028278	0.752762	-4.05098	-0.423631	-0.581002	-0.398096	0.089497	-0.462987	0.394643	1	-4.05098
3311918	803960	621523	3311832	0.311257	-0.384064	-0.0131431	0.313696	0.399592	0.452767	-0.327535	-4.04883	-0.474315	0.208655	0.0356964	-0.239601	0.906184	0.0350199	1	-4.04883
3687296	1110364	851661	3687277	1.88497	-0.95055	-0.598917		0.272227	0.775791	-0.448722		1.73217	0.212689	-0.65678	-0.394301	-4.0474	0.101627	1	-4.0474
3458827	924268	710958	3458819	0.288946	1.81835	1.08382	-0.359613	1.05605	1.71476	1.26454	-4.04587	0.273749	1.25347	-0.593652	1.6307	1.38186	1.22335	1	-4.04587
3907790	1292170	983986	3907786	0.287992	-1.2225	0.844485	-0.572585	0.0281461	0.96601	-0.0915623	-4.04548	-0.167916	0.51391	0.501054	-1.47425	0.208714	0.270723	1	-4.04548
3201466	714293	552526	3201437	-1.37712	0.571226	-1.59595	0.879072	1.21343	-1.56008	-0.305775	-0.0826342	-1.47175	-0.980246	-1.01486	-0.891507	-4.04533	-1.07044	1	-4.04533
3118687	647715	501081	3118651	-0.155632	-1.94207	0.570679	-1.65806	-1.38717	-0.800663	0.0564744	-4.04487	-1.1479	1.18121	-0.572046	-0.293599	-0.18898	1.17931	1	-4.04487
3188904	703861	544736	3188883	-0.496436	0.512259	0.110644	0.68658	-0.324883	0.0960579	-4.04411	-0.132249	0.419056	-0.519944	0.222081	0.0464369	-0.468218	0.116665	1	-4.04411
3312517	804448	621925	3312490	0.490252	0.297785	-0.184545	-0.457699	-0.145812	0.428071	0.689974	-4.04398	0.323046	-0.526214	0.288202	-0.501482	0.296484	0.270261	1	-4.04398
2522274	168909	128003	2522247	-4.04208	-1.46999	0.292349	0.425745	-0.32662	0.196009	-0.066209	-0.175099	0.413874	0.677795	-0.140751	-1.37837	-1.34701	0.745446	1	-4.04208
3678423	1103261	846362	3678395	0.644466	-1.22497	0.868504	-1.40354	0.243639	0.167491	0.22544	-4.04001	-0.247414	0.167749	0.325219	-1.39138	0.220636	0.52843	1	-4.04001
3865536	1257514	958651	3865511	0.28054	-1.01577	0.214882	-0.0800161	-0.0475578	-4.03968	-0.352002	-0.0864755	-0.000698309	0.550114	0.619213	-0.780502	-0.126359	0.0880257	1	-4.03968
2701636	313535	240858	2701595	0.171501	-0.644309	0.14473	-4.03832	-0.153096	-0.321175	0.427348	-0.356277	0.385653	0.12703	-0.621715	0.259061	-0.655613	0.971009	1	-4.03832
3754702	1165638	892180	3754677	0.0044642	0.0583823	0.465361	0.127949	-0.108003	0.139623	-0.624282	-4.03815	-0.319337	-0.138832	0.241617	0.471052	-0.0816889	0.321409	1	-4.03815
3718567	1135885	870572	3718555	0.259215	-2.71567	0.373667	-2.49682	-0.0613275	0.538958	-0.0823244	-4.03808	-0.75946	-0.0761261	0.216768	-0.899906	0.368842	1.1237	1	-4.03808
2350536	29048	21955	2350489	-0.54346	-0.506475	-0.335913	0.557686	-1.73513	-0.150276	-0.473234	-4.03782	-1.0038	-0.751523	-0.818925	0.406028	-0.563178	-0.588151	1	-4.03782
4004325	1370235	1042567	4004044	-4.03739	-2.57563	0.383492	-0.533107	0.87925	-0.262553	0.180536	0.233919		0.0472016	0.743163	0.998465	-1.90441	-1.84195	1	-4.03739
3157863	679283	525835	3157844	0.34426	-0.231317	-1.83096	-4.03684	-1.88563	0.617037	-0.326795	-0.461147	-0.197828	0.27256	0.0876317	0.519456	0.464341	-0.162037	1	-4.03684
3092820	627370	484706	3092808	1.12499	-1.89949	0.472737	0.888884	-0.73509	0.386614	-1.47367	-4.03573	-0.238472	-0.489433	-1.66872	-1.97334	1.04553	-0.108835	1	-4.03573
2982661	538020	415849	2982630	-0.255876	0.3607	-0.0743255	0.508481	-0.413623	-0.826624	0.681704	-4.03398	0.0170878	-0.0520475	0.467611	-0.983416	-0.0984992	0.866379	1	-4.03398
2610592	240407	183721	2610544	0.655365	0.0232929	0.270679	-1.74289	0.681102	-0.975869	-0.239966	-1.33838	0.121355	-0.0747934	-0.423599	0.696083	0.0544769	-4.03253	1	-4.03253
4030112	1390762	1058037	4030063	0.308648	0.140343	0.381497	-3.5332	0.135005	0.00864755	0.151075	-1.83139	-0.0358059	0.46798	0.102016	-4.03251	-2.56278	-0.422914	1	-4.03251
2919717	487199	376782	2919669	-0.130219	0.855687	0.146268	0.0733344	-1.04182	0.249361	-0.326931	-4.03156	-0.512901	-0.0988144	0.27147	0.227582	-0.385564	-0.494611	1	-4.03156
2906358	476692	368485	2906333	-0.832808	-0.248458	-0.176786	-4.03096	-0.0679984	0.15716	0.568889	-0.246251	-0.273355	-0.523974	0.087729	-0.0427021	0.442597	-0.372039	1	-4.03096
3653445	1082489	831427	3653398	-0.379377	-0.512495	0.755216	0.187915	0.289931	0.121584	0.538252	-0.313921	-4.03022	0.317467	0.284085	-0.456904	-0.105196	-0.103213	1	-4.03022
3849101	1243841	949227	3849044	0.591285	-1.37039	0.116751	-1.29273	-1.55245	-0.469006	-1.88841	-4.02982	0.0286372	0.692951	-0.00142525	0.103909	-0.0255056	0.881079	1	-4.02982
2633633	258807	198043	2633631	-0.250773	0.329542	0.682117	-0.00140904	0.566887	-0.236924	1.27641	0.390746	-0.970399	-1.06918	-0.134765	-4.02974	-0.510761	0.289567	1	-4.02974
3539797	989249	761448	3539724	0.0141983	-4.02943	0.605805	0.451968	0.213797	0.22161	-0.0222769	-3.58577	-1.406	0.63156	0.565051	-0.0316921	0.00805391	0.182763	1	-4.02943
2659140	279291	214168	2659039	0.411167	0.352848	-0.275206	-1.12824	-0.655011	0.22094	0.331469	-4.02792	0.304406	0.230171	0.47779	0.0392706	-0.184162	0.0466497	1	-4.02792
3985233	1354951	1030898	3985218	0.556589	-0.731293	0.0870468	-0.231155	0.536099	-0.346153	0.796351		-0.086104	-0.311948	0.425198	-4.02779	-1.0404	-0.00967231	1	-4.02779
2544168	186705	141768	2544164	0.287393	0.60168	0.059358	-0.167554	-0.0662619	0.162847	-0.0184979	-0.826542	-4.02701	0.00196849	0.269389	0.674666	-0.221659	-0.0166233	1	-4.02701
3666819	1093596	839344	3666779	0.361571	-0.155527	-4.02664	-0.223929	-0.562856	-0.872197	0.467558	0.986846	0.350277	-0.498121	0.132512	0.91466	-0.685097	0.338946	1	-4.02664
3472493	935319	719548	3472468	0.400904	-0.843518	0.896491	-4.02655	-0.165846	-0.135481	-0.0356161	0.665796	0.615514	-0.46124	-0.459387	-0.570889	0.224406	-0.363793	1	-4.02655
3953538	1329434	1011721	3953524	0.5437	0.177002	0.103502	-0.118297	-4.02622	-1.67515	-0.17291	0.697343	0.10282	-0.525049	0.664726	0.377392	-0.601072	0.441086	1	-4.02622
3624283	1058447	813489	3624273	-0.0229337	-0.176401		0.356958	-1.49748	-0.346353	0.336377		0.412625	0.0466279	-4.02542		-0.313045	0.337675	1	-4.02542
2916393	484706	374682	2916390	0.882464	-0.638049	0.737795	-4.02532	-3.29216	-0.646928	0.201755	0.335769	-1.6647	0.134996	-0.344645	0.633058	-0.154702	0.572053	1	-4.02532
2324068	7508	5536	2324061	-1.90869	1.87398		0.587092	-0.339328	-0.355981	1.77373	-0.0370633	-4.02479	-0.799834	-0.377834		-0.217056	0.260016	1	-4.02479
3201480	714307	552534	3201437	0.00223768	0.475938	-0.163958	0.155611	0.162099	-0.814	-1.02783	-4.02478	0.0451891	0.480842	0.24715	-0.945517	0.045397	-0.916276	1	-4.02478
3133023	659372	509947	3132940	-0.0761793	0.32242	0.469289	-0.412839	-1.09284	0.599263	0.384122	0.953409	-3.8209	-0.736124	-4.02442	-0.0165298	0.651509	0.912951	1	-4.02442
3530667	982069	755749	3530655	-0.142542	0.280927	-0.0602056	-0.388564	0.0178809	-4.02398	-0.0168626	0.706968	-0.492466	-0.359415	0.280241	-0.172352	0.295163	-0.898115	1	-4.02398
2955921	516708	399209	2955863	0.435665	-0.225144	0.633525	-0.180328	0.70381	-0.184096	0.59174		-1.16407	0.566284	-0.365594	-4.02276	-0.304885	0.0341717	1	-4.02276
3415822	888976	684765	3415812	-0.0941291	0.403132	0.220823	-0.127724	0.0738205	0.175832	0.408291	-4.02179	-0.267641	0.663627	0.234909	-0.449536	0.0186631	0.0670766	1	-4.02179
2663137	282400	216635	2663130	-0.183131	0.259907	-0.445653	-4.02175	0.415483	0.626256	-0.564416	-2.24613	0.554888	-1.46799	-0.26256	0.163789	-0.275148	0.103365	1	-4.02175
3442686	910908	701329	3442641	0.853601	-0.919683	0.623354	-0.214512	-4.02005	-0.263799			-0.436735	0.765212	-0.613648		-1.01911	-0.0738347	1	-4.02005
3909359	1293460	984957	3909354	0.301583	0.0350591	0.617081	0.15044	-0.181719	-0.0562563	0.727049	-4.02005	-0.249442	-0.231048	0.0881206	-1.07821	0.0257589	0.739892	1	-4.02005
3563762	1008780	776070	3563734	0.335666	0.562898	-0.0555629	-0.371667	-0.276871	0.066194	0.568941	-4.01965	-0.213473	-0.125695	0.587781	-1.41421	-0.426919	0.236198	1	-4.01965
3527670	979558	754037	3527662	0.814258	-0.549968	0.160661	-0.543221	-0.782277	0.0694685	1.03911	-4.01948	-0.473072	0.082773	0.327751	-1.32734	-0.335817	-0.729174	1	-4.01948
3594009	1033483	794715	3594003	0.184459		0.17636	-0.542195	0.130245	0.421977	-0.777554	-4.01947	0.139741	-0.289102	0.262558	-0.220164	0.544092		1	-4.01947
3752030	1163545	890562	3752002	1.08463	-0.41645	0.156101	-4.01938	-0.478617	-0.503165	0.0567093	-0.152942	-0.600151	0.243483	-0.0951175	-0.381052	-0.111552	0.135524	1	-4.01938
2563796	202540	154081	2563785	0.635848	-1.25307	0.238093	0.0896423	-3.01027	0.114506	-0.534263		0.0290331	-0.527691		-4.01912	-0.991827	0.19706	1	-4.01912
3440019	908692	699678	3440017	-0.718998	-4.01898	0.869377	-0.255777	-1.41945	-0.741609	1.10985	-0.441836	-1.81257	0.132293	-0.0595633	-1.19066	1.45782	-0.709941	1	-4.01898
3817508	1217112	931138	3817501	-0.390374	-0.635117	-0.123207	0.15221	0.00702205	-0.0892982	0.379964	0.695419	0.259301	0.454235	0.0683083	-4.01826	-0.359688	0.419945	1	-4.01826
2364195	40316	29842	2364189	-0.194447	0.0404082	0.452044	0.217345	-0.81777	-0.179422	0.265429	-4.01808	-0.791943	0.264168	0.000862254	0.184797	-1.59058	1.10751	1	-4.01808
2425796	90709	68136	2425756	-0.0839154	-0.714675	-0.756124	0.618341	0.277925	-1.86952	0.289945	0.0799331	-1.35499	-0.526158	-1.20278	-4.01772	-1.49997	0.853177	1	-4.01772
3601375	1039497	799378	3601348	-0.593947	1.5207	-1.45011	-0.717118	-1.27456	-1.04438	-0.0869933	-0.258349	0.0536278	-1.71865	-0.670171	-0.437112	-4.01751	1.85711	1	-4.01751
4035087	1394719	1061134	4035017	0.157183	-0.518429	0.426006	-4.01653	0.264823	0.154187	0.288054	-0.618748	0.230285	0.39478	0.552392			-0.322132	1	-4.01653
3190805	705529	545931	3190796	0.0327922	0.0245438	-0.907101	-1.72562	-1.64771	-1.22615	-0.00978014		-4.01517	-0.193913	0.570308	0.539284	1.30959	0.135458	1	-4.01517
3192972	707424	547290	3192954	0.248579	-0.263013	0.0604749	0.305323	0.310074	0.184132	0.14331	-4.0151	-0.112579	0.37938	0.102416	0.0147252	0.0386375	-0.353459	1	-4.0151
2381204	54419	40689	2381177	0.562386	-4.01425	0.172184	0.144687	0.0227974	0.502518	-0.260706	-3.11134	0.0734208	0.497006	0.152892	-0.0588283	-0.280088	0.607886	1	-4.01425
3359136	842858	650185	3359134	1.16838	-0.186098	-0.449552		-1.53223	-0.328082	0.0950784	2.20317	-2.78832	-1.31621	-1.1218	-0.669318	-4.01349	-0.0919706	1	-4.01349
3069967	608731	470279	3069955	0.188939	-0.157123	-0.00707164	-0.295176	0.0946693	-0.0828839	0.028152	0.0608318	-0.909864	-0.112181	-0.068631	-4.01282	-0.029936	-0.468018	1	-4.01282
2532417	177179	134294	2532399	-4.01047	0.522843	-0.479711	0.410035	0.330811	-1.96181	-1.81161	1.06082	0.878879	0.259658	-0.185612	0.499906	-0.609461	-0.223987	1	-4.01047
2566879	205145	155988	2566848		0.373023	0.460654	-0.313356	-0.0818359	-0.575767	0.321962	0.0285667		-4.01035	-0.0970719	-0.401834	0.573668	0.113263	1	-4.01035
2621908	249525	190822	2621881	0.517024	-0.422829	-2.57014	-4.01011	0.362613	0.047977	0.0190349	0.345728	-0.0177315	-0.143036	-0.157832	-0.0465609	1.22305	-1.71916	1	-4.01011
2761997	361756	278562	2761941	-0.169371	0.142842	0.0921876	0.227703	0.272342	0.834342	0.429325	-2.17102	-0.400384	0.278972	-0.240516	-4.00994	-0.0971807	0.145851	1	-4.00994
2832651	417700	323038	2832533	-2.90066	-0.518353	-3.2669	1.00892	1.297	-1.81071	0.359043	-4.00959	-3.42579	-1.51458	0.728497	0.27971	-1.11246	1.60302	1	-4.00959
3796492	1200160	917922	3796428	-0.591938	-4.00944	-0.282297	0.665137	-0.203527	1.31627	-1.05507	-0.0860284	0.185968	-0.483392	-0.561879		0.0683826		1	-4.00944
2605751	236313	180640	2605749	0.245668	-4.00916	-0.445717	-0.847419	-0.366107	-0.0121321	0.36522	1.04852	0.304836	-0.116022	0.152753	0.468051	-0.382241	0.200634	1	-4.00916
3839270	1235511	943714	3839206	0.199784	-0.557823	0.665082	0.0626122	0.151595	1.00668	-4.00829	-1.47233	-1.55594	0.2109	-0.403471	-0.0315923	0.448809	-0.379851	1	-4.00829
2743118	346751	266848	2743085	-0.204185	-0.437074	0.201585	-0.0450491	0.282158	-0.228371	0.630857	-4.00799	0.478324	0.000904259	-0.14415	-0.590173	0.247741	0.265553	1	-4.00799
3742730	1155824	885062	3742727	0.148784	-0.334817	-0.0991452	0.226605	0.537904	0.303965	0.487059	0.64345	0.393781	-0.701791	-1.5054	-4.00718	-0.237764	-0.136779	1	-4.00718
3548567	996467	766954	3548538	-0.299527	0.449434	0.229202	0.143661	0.450834	0.320332	0.490015	-4.00631	-0.220865	0.214752	-0.256343	-0.394727	-0.0154307	0.0304382	1	-4.00631
3259952	761701	588774	3259937	-0.341201	0.287892	-0.546583	0.846898	1.41566	-0.110733	-2.93952	-0.766661	0.969766	-0.20446	-0.556083	-4.00483	-0.71041	0.36904	1	-4.00483
3579547	1021592	785998	3579546	0.0030544	-1.28642	0.126269	0.32565	-0.166522	0.367438	-0.0197746	-4.00353	-1.1453	0.761834	0.434305	-0.737172	-0.474908	0.208692	1	-4.00353
2550783	192046	145905	2550755	-0.353195	1.27672	0.465626	-0.18351	0.667364	-0.300952	0.457144		0.390475	-0.647458	-0.770699	-4.00336	0.700943	-0.281159	1	-4.00336
3023305	570966	441246	3023295	-0.364528	-0.0101792	1.06193	-0.338129	-0.416499	-0.113472	0.491075	-4.00279	-0.353254	-0.140233	0.416714	-0.0950794	0.0911406	0.360171	1	-4.00279
3159022	680324	526417	3159013	-0.440305	-1.67057	-0.0207245	0.648551	0.118041	0.854465	-4.00181	0.693507	-0.373961	-0.846772	-0.890414	0.157158	1.10649	-0.15963	1	-4.00181
3538006	987780	760263	3537967	0.00306508	0.381554	0.00212157	0.168629	0.181995	-0.113561	-0.456191	0.610219	0.0551472	-0.109133	0.0586077	-4.00175	-0.498572	-0.0467209	1	-4.00175
3748138	1160392	888321	3748126	0.238867	-0.511424	0.219622	-0.0412309	0.134911	0.197215	0.0486293	-4.00106	0.192257	0.00216926	0.0941302	0.458208	-0.475483	0.143619	1	-4.00106
2641463	265037	203012	2641449	-0.406822	-4.00075	0.191763	0.136929	-0.234544	0.224388	0.0693744	-0.689518	-0.812362	1.33845	0.225942	-0.696274	0.0997439	0.48711	1	-4.00075
2647257	269691	206647	2647216	-0.144617	-0.322888	0.440916	-0.0542087	-0.899582	0.679035	-3.9993	-0.429522	0.933907	-1.11363	0.458527	-0.169356	-1.23131	0.416001	1	-3.9993
2636682	261218	200004	2636626	-0.0657512	0.0264957	0.434079	-3.99929	-0.677872	0.987802	0.374628	-0.893947	-0.585503	-0.729741	0.0251346	-1.16424	0.935343	-0.142887	1	-3.99929
2972125	529609	409365	2972063	0.269783	0.13337	0.148947	-0.87479	0.141049	-0.874643	0.0766166	-3.99895	0.379507	0.273722	-0.117505	-0.889727	0.10286	0.701191	1	-3.99895
2642570	265935	203688	2642562	-0.121474	0.0342008	-0.136193	-0.810603	0.108923	0.376533	0.202585	-3.9974	-0.0622972	0.384091	0.612104	-0.340206	0.471163	-0.0433777	1	-3.9974
3382434	862086	664097	3382410		0.895231	0.108231	1.36828	1.43627	-2.05955	-1.94868	0.76005	-1.25388	1.05303	-0.484944	-0.356648	-0.399646	-3.99696	1	-3.99696
2580313	215694	164346	2580304	0.116037	0.168479	0.265935	-0.35331	0.531228	0.29671	0.0262964	-3.996	-0.288952	0.130385	-0.106157	-0.0582838	-0.349959	0.522541	1	-3.996
3216324	726086	561629	3216319	-3.99556	0.742206	-0.87339	0.244247	-0.52771	-0.402034	0.642938	0.852476	-0.476492	-0.637119	0.0456059	-0.100281	0.470905	0.235836	1	-3.99556
3214739	724838	560640	3214668	0.45727	-0.61696	0.487323	0.256412	0.0924669	0.0153148	0.598262	-2.33648	-3.99551	-0.606741	0.601697	-1.13626	0.202313	0.668806	1	-3.99551
3666800	1093577	839331	3666779	0.383742	0.0590685	0.366686	-0.885233	-0.989356	0.96611	-0.063621	-3.99528	-0.0929935	-0.688766	0.273573	-1.3981	0.599722	0.374069	1	-3.99528
2615081	244013	186607	2615060	0.60463	-0.250137	0.519216	-0.51783	-0.36748	0.673577	0.249536	-1.77066	-1.01628	-0.422682	0.162607	-3.995	0.294702	0.34	1	-3.995
3224370	732558	566636	3224366	0.483807	-0.210473	0.167393	0.290179	-0.0903983	0.392225	-0.00983977	-3.99496	-0.10283	0.211445	-0.244745	0.179408	-0.581446	0.327955	1	-3.99496
2463868	121428	91082	2463864	0.276996	0.376774	0.174387	-0.243323	0.0105664	0.251635	0.699293	-3.99361	0.128934	0.109226	-0.0339458		0.125145	0.110927	1	-3.99361
3362295	845560	652025	3362263	-0.0932473	0.604725	0.43496	-3.56042	-0.264263	-0.160687	0.489926	-3.99322	0.0286639	-0.11706	0.325083	-0.270148	0.0403007	0.651863	1	-3.99322
3543130	992081	763602	3543026	0.410366	0.140719	0.196748	-0.0490206	0.0176559	-0.234761	0.0258821	-0.158772	-3.99203	-0.835682	0.0222847	-0.228825	-0.0608674	-1.2624	1	-3.99203
3442951	911127	701478	3442941	0.393114	-0.153684	0.476762	-0.608447	-0.623182	0.0978753	0.39944	-3.99152	-0.234212	-0.178923	0.0413331	-0.696984	-0.112285	0.430909	1	-3.99152
2992294	545826	421897	2992243	-0.90039	-0.40785	-0.0921393	0.980964	-0.146729	-0.54769	0.591592	0.248499	-1.02303	-2.4294	0.960364	-2.04465	0.776048	-3.99019	1	-3.99019
3928722	1308932	996925	3928668	-0.00848374		0.336265	0.707564	0.460956	0.308278	0.495537	-3.9875	0.0212674	-0.47966	0.236861	-0.840004	-0.309714	-0.438656	1	-3.9875
2902016	472954	365906	2902013	-3.98749	0.562796	-0.376974	0.0335459	0.550103	0.174378	-1.82915	0.475226	-1.17034	0.662799	-0.853504	1.00842	-0.0728054	-0.128379	1	-3.98749
2948198	510115	394652	2948188	-0.177752	0.196277	1.03415	-0.499891	-0.643841	1.01267	-3.88623	0.812032	-0.265174	0.310212	-0.200807	-0.311387	0.368963	-3.98741	1	-3.98741
2929897	495261	383199	2929870	-0.0554049	0.0285651	-0.0348665	-0.196265	-0.0869596	0.0605141	0.152921	-3.98719	-0.433725	-0.0197083	0.0772975	-0.11802	0.297722	0.359916	1	-3.98719
4028561	1389502	1057060	4028512	0.149812	0.548854	0.0956139		-0.223182	0.17489	-3.98713	-1.06788	0.23863	-0.167948	-0.340932			0.217644	1	-3.98713
3910262	1294230	985546	3910260	0.0653876	-0.767171	-0.2722	0.690067	0.0857277	0.309656	0.490596	0.78522	0.272041	0.188287	0.0812059	-3.98705	-1.64245	-0.0991361	1	-3.98705
3326720	816268	630696	3326635	0.328044	-0.456047	0.999127	-1.57097	-0.216681	-0.0706472	0.283728	-3.98571	-0.061673	-0.364024	-0.00635663	-0.4651	-0.768463	0.771473	1	-3.98571
2401398	70997	52903	2401384	0.190738	0.118223	-0.913677	0.562355	0.515083	0.103822	0.463249	-0.621697	-3.9852	-0.474439	-0.147863	0.649389	-0.603344	0.446232	1	-3.9852
2704285	315592	242478	2704267	0.0913502	-0.0668598	0.319184	-0.721772	-0.228481	0.335425	0.468307	1.01982	-1.4642	0.25172	0.0777975	-3.98411	-0.263431	0.422147	1	-3.98411
3119070	648043	501347	3119017	-0.0119618	-3.98382	-0.610891	1.32965	1.06405	0.219882	0.0984528	-2.66591		-2.04799		-0.0598603			1	-3.98382
2858222	438096	339055	2858134	0.464337	0.440496	-0.149769	0.549087	0.957168	-1.5208	-0.452271	-3.98352	-0.582587	-0.129875	0.0793528	0.302412	-0.821208	-0.0231663	1	-3.98352
3311429	803543	621210	3311417	-0.249865	-3.98223	-0.0472063	-2.1028	0.424882	0.39104	-0.0346047	0.709861	-0.920017	-0.0108534	0.263733	0.19335	-0.508365	0.371544	1	-3.98223
2348769	27651	20879	2348757	0.355502	-0.278318	0.260713	-0.258389	-3.98137	0.18121	-0.369541	0.169108	0.239122	0.42204	-0.608119	0.0444843	-0.0955041	0.215237	1	-3.98137
2319356	3510	2566	2319340	0.0475803	-0.627593	0.427887	0.0246995	0.0314506	0.385307	0.667988	-0.211906	0.137316	-0.0806919	-3.97963	-0.681981	0.150485	0.0190943	1	-3.97963
3945060	1322312	1006583	3945056	0.319118	-0.26963	0.485272	-0.353654	0.0628183	0.0372051	0.387632	-0.903436	-1.12517	0.131269	0.416113	-3.97896	-0.377997	0.715836	1	-3.97896
3878856	1268527	966399	3878836	0.261169	0.227052	-0.0384264	0.449817	0.021147	0.456628	0.418111	-3.9789	-0.367367	0.118302	0.315819	-0.41638	-0.00181443	-0.691998	1	-3.9789
2587761	221589	169126	2587747	-0.0287867	0.0626836	0.600543	0.72658	-0.885377	0.0290005	-0.311401	-0.662516	0.398083	-0.602013	-0.0508023	-3.97805	0.163921	0.486114	1	-3.97805
2567625	205784	156465	2567583	0.602087	-1.23164	0.344985	-1.09122	-3.97717	-0.426356	0.471998	-0.445314	-0.941186	0.151887	0.0445827	-0.972931	0.685729	0.969006	1	-3.97717
2947083	509226	394074	2947081	0.14516	0.45656	-0.638837	-0.477143	-0.91836	-2.0295	1.15703	-3.9763	0.385032	1.09418	0.459911	-0.571903	-1.49551	-0.0715579	1	-3.9763
3957281	1332518	1013948	3957260	0.121028	-0.0179108	0.648335	0.137539	-0.0362035	-0.747863	0.36339	-3.97524	-0.0068385	0.20457	0.48538	0.218136	-0.581435	-0.611538	1	-3.97524
2326602	9589	7077	2326561	-0.389504	-1.54612	0.576072	0.158806	0.260685	-1.11605	-0.643775	-3.97517	0.172657	0.567855	0.10624	0.155529	-0.499542	0.275882	1	-3.97517
3508667	964488	742238	3508644	-0.16916	-0.706012	-0.224194	-0.109695	-3.97499	0.255072	0.215186	0.0795012	0.0135504	0.304121	0.301621	-0.443729	0.356433	-0.00375707	1	-3.97499
2831457	416681	322475	2831436	-0.678156	-0.993931	-3.97324	-2.14321	-1.64486	0.118137	-0.290783	-0.915222	-1.22643	-0.661701	0.418192	-0.215762	0.772764	-0.739309	1	-3.97324
2421183	86999	65187	2421121	0.215191	-0.293142	0.206291	-0.0141694	-0.0551927	0.239604	-0.449633	-3.97282	0.229594	-1.0049	-1.09587	-0.0723893	0.723202	0.618976	1	-3.97282
2773373	370612	285726	2773369	0.277188	-2.42951	0.0408737	-2.23562	-3.91283	-1.1531	-3.97281	-2.68171	0.36182	-1.74839	-2.89535	0.508171	-2.53191	0.82204	1	-3.97281
3740726	1154091	883874	3740704	0.0973926	-0.156729	-0.0393078	-3.97226	0.429777	-0.390554	0.239128	-0.267987	-0.144348	0.294829	-0.12925	1.00339	0.192258	-0.329856	1	-3.97226
3541157	990435	762340	3541137	0.301666	0.0961982	0.330419	-0.606719	-0.304218	-0.115772	0.344357	-0.434459	-0.193572	0.827417	0.0539112	-3.97137	-0.377538	-0.220523	1	-3.97137
2759214	359506	276736	2759205	-3.97023	-1.66057	-0.590077	-0.369944	1.1329	-0.94038	0.275633	0.0932287	0.153244	-0.00356466	-0.166136	0.310541	1.08149	-2.31476	1	-3.97023
2443351	104930	78407	2443335	-0.241001	0.175004	0.0163493	0.217046	0.355999	-0.147165	-0.287162	-3.96972	0.0642859	-0.155357	0.0837401	0.0726495	0.177111	0.200631	1	-3.96972
2528712	174231	132009	2528709	-0.166066	0.762659	0.272535	0.440032	0.027099	-0.0951182	-0.433842	-3.96953	-0.00133916	-0.0141538	0.38266	0.0875114	-0.157373	-0.231898	1	-3.96953
3797687	1201172	918701	3797561	0.35235	-2.23826	0.583039	-0.188043	0.380462	0.204675	0.3715	-1.5164	-3.9694	-0.987899	-0.988208	0.067168	-2.67443	0.586101	1	-3.9694
2913732	482636	372993	2913694	-3.96826	0.733766	0.0371343	0.172491		-0.013624	-0.324112	-0.521291	0.266976	0.240117	-0.0293632	0.203165	0.0906802	0.0706738	1	-3.96826
3809858	1210901	926447	3809826	0.928439	0.0459134	0.46009	0.16602	-0.0581397	0.561871	0.554893	-3.96618	-1.85471	0.0725887	0.303444	-1.2425	0.317656	-0.153081	1	-3.96618
4004348	1370258	1042586	4004044	-1.80862	-3.96426	1.00971	0.532754	1.40413	-0.219522	0.40698	-0.980715	-2.97936	0.251249	0.684261	0.632533	-1.67253	-1.34729	1	-3.96426
3581573	1023190	787147	3581515	-0.868629	0.717135	0.2827	-0.165439	-0.00892901	-0.120085	0.19587	-3.96387	-0.429839	-0.645238	0.00798033	0.57789	0.775197	0.241205	1	-3.96387
2991153	544902	421122	2991150	-0.593553	0.680569	0.110507	-0.332949	0.00221374	-0.152692	0.510586	-3.96341	-0.811081	0.197138	0.0525743	-0.348448	0.191548	0.0566883	1	-3.96341
2735138	340370	261719	2735129	-0.38731	0.155541	0.258858	-1.07852	-3.96015	-0.415842	-0.234056	-3.91971	-0.187957	0.258878	0.0493913	0.0658247	-3.42055	0.157333	1	-3.96015
3334490	822747	635254	3334484	0.389252	0.0176345	1.8763	-0.731848	-1.78363	0.532781	0.0832964	0.108858	-0.186054	-0.216987	-0.48041	-3.00292	-0.167705	-3.95749	1	-3.95749
2587947	221763	169245	2587937	-2.82611	0.793944	-1.8674	-2.87398	-2.6074	-2.20342	-1.65364	-3.95691	-1.22886	0.791831	1.03492	-2.3264	0.793978	-1.85984	1	-3.95691
3161208	682121	527771	3161167	0.154945	0.136078	0.799228	-0.0524466	-1.02025	0.160568	0.306688	-3.95647	-0.378312	-0.14311	-0.190547	-0.139819	-0.417151	0.214296	1	-3.95647
2740199	344483	265039	2740067	-0.124773	-0.939129	0.477981	0.288104	0.189961	0.122415	0.0373371	-3.95616	-1.92301	0.346488	0.474341	-0.3575	0.157206	-0.0881176	1	-3.95616
2345224	24805	18644	2345196	0.647602	-1.41138	0.260605	-3.95526	-1.41443	0.642957	-0.0410533	-0.733812	0.0277905	-0.163523	0.880983	-0.225236	-0.461187	0.540392	1	-3.95526
2950424	512085	395861	2950384	0.542066	-0.126854	0.579769	0.486351	0.0536214	0.928555	-1.6585	0.339252	-3.95498	-0.138576	-0.192277	-2.02021	0.573348	-0.738642	1	-3.95498
2605367	236029	180430	2605321	0.460995	-0.930224	0.210947	0.98834	-0.0694946	0.748498	0.554499	-0.5871	-3.95487	-0.153889	0.0556578	0.139066	1.2783	0.315147	1	-3.95487
3204468	716656	554318	3204463	0.45228	-0.38941	0.401191	-0.506126	-0.431856	0.565511	0.376501	0.492726	-1.50417	0.62	-0.66808	-0.684991	0.434932	-3.95319	1	-3.95319
3996303	1363733	1037574	3996289	0.00689507	-0.381358	0.69052	0.525223	0.921393	0.1663	-0.0124941	0.0690995	-3.95246	-0.186224	0.0668584	-1.00574	-0.143943	-0.0308866	1	-3.95246
3713600	1131833	867553	3713575	0.715516	0.246992	0.391145	-2.21805	0.281206	-0.112091	0.314131	-0.541234	-3.95231	-0.072811	0.280528	0.311884	0.332058	-0.211237	1	-3.95231
3898244	1284482	978203	3898224	0.565064	-1.4135	-0.159842	0.223134	0.574091	0.133773	-0.0735455	-3.95173	-0.303697	0.485549	0.381346	-0.392697	-0.159975	0.357374	1	-3.95173
3062819	602836	465801	3062794	0.469785	0.240271	-0.412309	0.278373	-0.232387	0.761772	-0.0261809	0.406948	-3.94925	-0.0665298	0.00377699	-0.157364	0.0955103	-0.60083	1	-3.94925
3854641	1248645	952421	3854627	-0.263012	0.531706	-0.110223	-0.631338	-1.33304	-0.51595	0.125345	-3.948	-0.314185	0.371915	-0.454576	-0.191153	0.714442	0.869084	1	-3.948
3528137	979936	754303	3528115	0.238241	-0.626098	0.692272	0.394743	0.158101	0.491048	0.416574	-3.94788	-0.189124	-0.00602607	-0.0816757	-1.16768	-0.357651	-0.112211	1	-3.94788
2992390	545922	421970	2992243	0.238017	-2.86784	1.18479	1.17916	-2.81815	-3.94712	-2.75257	-3.42679	-2.87647	-2.19182	1.29655	-2.39588	1.47424	-2.77707	1	-3.94712
3818590	1218005	931798	3818547	0.259574	-0.0483146	0.42203	-0.230131	-2.58065	-0.631045	0.0732827	-3.94607	-0.363528	0.918917	0.422934	-1.93897	-0.283792	0.523321	1	-3.94607
3446931	914309	703822	3446919	-0.139349	-0.890421	0.730776	-3.94478	0.16924	0.0763515	0.309927		-1.53291	0.513467	0.163809	0.281372	-0.347619	0.150459	1	-3.94478
3028578	575357	444603	3028217	0.739142	0.380039	0.241265	-0.0934667	-0.469498	0.0700978	-0.283278	-3.94475	-0.365597	-0.765323	-0.448353	-0.88509	0.349906	0.708554	1	-3.94475
2988597	542921	419587	2988594	-0.824896	-0.606354	-0.0778305	0.0556771	0.128916	-1.70113	1.00406	0.261847	-1.33668	-0.502677	0.408211	0.00109618	-0.0477907	-3.94469	1	-3.94469
2495440	147247	111041	2495410	-1.1543	0.00603904	0.397305	-3.9442	-0.339167	0.344825	0.211554	-0.0930125	0.181025	-0.0663966	0.35232	-0.172401	0.116749	-0.40053	1	-3.9442
2353362	31438	23678	2353337	-0.492018	-0.612858	-3.94419	-0.0363686	-0.367598	0.309169	-1.40588	0.34142	-0.911453	0.462257	0.285602	0.547339	0.295187	-0.393203	1	-3.94419
3190282	705049	545613	3190242	0.10867	-0.879438	0.454565	0.0261833	-0.361211	-0.165727	0.00681507	-2.06426	0.777277	0.0346123	-3.94369	0.328744	0.177337	-0.281896	1	-3.94369
2489019	142075	107133	2489007	0.0879406	1.16141	-1.61416	-0.721263	-3.94284	-1.32448	0.65602	-1.35631	-0.664205	-0.0388301	-0.174628	-2.39909	-2.15326	-0.922037	1	-3.94284
3564631	1009534	776638	3564620	0.284812	0.443516	-0.733277	-0.260323	-0.188148	0.104991	-0.193137	-3.94221	-0.120684	0.120241	-0.417576		-0.377767	-0.185758	1	-3.94221
3723161	1139651	873186	3723128	-0.282202	-0.133426	0.305586	-0.488063	-0.242946	0.323021	-3.38521	1.57237	-0.97348	-0.529015	-0.285992	1.40378	-1.19603	-3.94188	1	-3.94188
2534579	179047	135715	2534564	1.04868	-1.10919	-0.695543	-1.04811	-3.94183	0.561375	0.10741	-0.0159807	-1.09574	0.317291	0.248674	0.324299	-0.127907	0.288735	1	-3.94183
3605293	1042651	801700	3605268	0.585055	-0.561397	0.0582456	-1.1512	-1.31837	-0.974885	-0.15185	-0.369615	-1.05374	1.15896	0.459081	-3.94061	-0.0343977	-0.0326655	1	-3.94061
3737161	1151055	881729	3737140	-0.195625	-0.530428	0.321162	-3.94043	-1.67267	0.365524	-0.344249	-2.17925	0.566552	0.525352	-0.132213	-0.095154	0.0476758	0.702705	1	-3.94043
2991244	544974	421188	2991233	-0.232328	-1.00663	-0.0136775	-0.400831	-0.221324	-0.627879	0.75151	-3.93975	-0.316434	0.204407	-0.133695	-0.716557	-0.962391	0.448733	1	-3.93975
3374420	855307	659341	3374402	0.23657	-0.311371	-0.460431	0.0365956	0.274432	-0.393084	-0.0288051	-3.93888	-0.819391	-0.591519	0.49543	-0.546938	-0.348887	1.16939	1	-3.93888
2898853	470483	364248	2898746	0.40823	0.539771	0.00389799	-1.40289	-0.614982	0.206418	-3.93869	0.6381	0.709345	-0.906274	-0.0235823	-1.66287	-0.0702132	0.113118	1	-3.93869
3533516	984309	757527	3533499	0.177942	-0.00611746	-0.0540492	-1.22094	-0.179843	0.190812	0.0718374	-2.02131	0.0307025	0.883858	0.235448	-3.93755	-0.108621	0.339865	1	-3.93755
3000398	552436	427055	3000342	-0.655033	-1.22837	-0.55603	-0.748304	1.02915	0.156895	0.858014	0.514351	-2.43525	-0.540007	-0.550702	0.561155	-0.506586	-3.93653	1	-3.93653
3173905	692270	535853	3173880	0.27078	-0.395601	0.450763	-3.93434	-0.561286	0.40647	0.242192	-0.414559	-0.705881	0.667835	-0.112376	-0.884256	0.173059	0.137868	1	-3.93434
3489378	949143	730161	3489350	0.33177	-0.997919	0.634033	-0.831259	-0.125066	0.59629	0.0794679	-3.93363	-0.124851	0.658803	-0.0375289	0.100501	0.185367	-0.575602	1	-3.93363
2666169	284929	218619	2666147	-0.967039		1.18897	-0.635588	0.160434	0.380715	-3.93296		-0.487387	0.628015	0.031712	0.222811	0.226374	0.285472	1	-3.93296
2509846	158879	120077	2509832	-0.204969	-0.282528	-0.0904207	0.179557	-0.520471	-0.485335	1.13935	-3.93264	-0.238222	-0.567811	0.145501	-0.137202	0.0687843	0.121412	1	-3.93264
3489059	948855	729936	3489020	0.192836	-0.804728	0.314127	-0.822646	-0.432944	0.256801	0.555247	-3.9325	-0.691654	0.408166	0.496712	-0.0190216	0.0140632	0.178747	1	-3.9325
3160014	681157	527012	3159946	0.0977765	-1.04007	0.149529	-0.560047	-0.352707	0.678393	0.448995	-3.93245	-0.337815	0.691724	-0.557627	0.537859	0.285494	-0.137247	1	-3.93245
3895618	1282407	976592	3895614	0.719114	0.944964	0.182551	-0.0328754	-1.53305	0.534384	-0.631225	-0.656006	-0.985694	-0.175044	-0.27758	-3.93204	0.01814	0.273235	1	-3.93204
2958903	519155	401061	2958861	0.0842878	-0.0533708	0.982936	0.459411	0.550487	0.556827	0.052023	0.460046	-2.34387	-1.24462	-0.226007	-3.93149	-0.235993	0.351914	1	-3.93149
3204157	716409	554158	3204149	-0.610679	-0.291232	0.157359	-0.465827	0.137117	-0.68012	1.03518	0.0902737	-1.45722	-0.601205	-3.93015	0.195091	0.63508	-1.84846	1	-3.93015
3886823	1275166	971310	3886810	0.308667	-0.136269	-0.409042	-3.92805	0.212009	-0.355797	0.269025	0.115877	0.270065	0.0930967	0.212732	0.926823	-0.775606	-0.233212	1	-3.92805
3738182	1151955	882388	3738138	-0.369079	-3.92757	0.47085	-0.157792	0.0679479	0.589861	-0.233861	0.262193	-0.0730609	0.203289	-0.561337	0.18069	0.412416	-0.0870874	1	-3.92757
3557076	1003364	772093	3557069	0.283385		-0.187041	0.784339	0.470947	-0.716121	0.770401	-1.75323	1.11172	0.0631085	-0.207284	-3.92715	-0.32314	0.282038	1	-3.92715
2394796	65546	48829	2394784	0.830498	-1.55223	0.112812	-0.753094	-1.38467	0.721631	0.393286	-3.92688	-0.450856	0.321633	-0.357145	-1.06797	0.377792	0.721101	1	-3.92688
3361394	844735	651468	3361381	0.564581	-0.585299	0.487596	-0.392787	-1.47201		-1.00099	-3.92684	0.217642	0.210901	-0.0966243	-0.670294	-0.294935	0.178121	1	-3.92684
3315120	806613	623575	3315114	-3.92667	-0.757338	0.574132	-0.035245	-0.742389	0.288155	-0.0517104	0.886583	0.359348	0.398338	-0.173496	-0.754175	0.131245	0.169873	1	-3.92667
2440534	102710	76687	2440523	-0.586512	0.156512	-0.174225	0.172501	-0.175982	0.262832	0.191736	-0.604001	-0.0423223	0.134059	0.33907	-3.92642	0.180589	0.486005	1	-3.92642
3685347	1108825	850517	3685329	0.169803	0.173335	0.177813	0.0838995	0.111269	-0.315372	0.183893	-3.92639	0.451474	-0.439057	0.021939	-1.67429	0.45541	0.00357719	1	-3.92639
3184222	700092	541803	3184218	0.50438	-0.41987	0.517562	0.451496	-0.0827986	-0.589934	0.30755	0.0122832	-0.322277	0.145355	0.170008	-3.92631	-0.710274	0.514859	1	-3.92631
3845359	1240531	947023	3845352	0.692335	-0.330433	0.455612	-0.246745	0.354698	0.477838	0.375904	-3.92571	-0.390901	0.193316	0.338318	-2.65232	-0.690437	0.0932384	1	-3.92571
3250548	753956	582851	3250486	-0.0557405	0.724438	-0.212259	0.702244	0.549774	0.310567	-0.156216	-1.90898	-0.0282657	-0.596191	-0.0558533	0.0117729	0.00332542	-3.92284	1	-3.92284
3861332	1254000	956298	3861326	0.896361	-0.094	0.701865	-0.764027	-0.423041	1.16741	0.202992	-1.36908	0.0146887	-0.121826	-0.945046	-3.92142	-0.650813		1	-3.92142
3957013	1332287	1013782	3957003	0.376542	0.181606	0.294794	0.143705	-0.544948	-0.611633	0.312944	-0.447427	-3.92132	0.418028	0.346675	-0.0479043	-0.254923	0.313544	1	-3.92132
2898872	470502	364263	2898746	0.142692	-0.550226	0.37024	0.127452	0.256669	-0.0153122	0.714398	0.459104	-3.92114	-0.573104	0.0284454	-0.675451	-0.323424	-0.203004	1	-3.92114
3181326	697745	539985	3181302	-0.154535	-3.91803	0.153143	0.180477	0.475127	0.258251	0.0961892	-1.03912	-1.24944	0.388981	-0.292411	0.454588	0.424477	0.232719	1	-3.91803
2726092	333103	256078	2726072	-0.0287336	-0.0290798	0.247403	0.376878	-0.300132	-0.237355	0.178096	-3.91752	0.288135	-0.409209	-0.300829	0.228411	0.0922936	0.0962609	1	-3.91752
3582072	1023666	787450	3581637	0.728369	0.176209	0.311545	-2.70863		0.257071	-2.02772		-0.73646	-1.68333			-3.91749	0.758911	1	-3.91749
2830713	416054	322040	2830698	0.368224	1.09256	0.281372	0.0978694	-0.534172	-0.925734	-0.140161	-0.0430291	-0.176892	-0.133149	-0.034667	-3.91683	0.190237	0.39917	1	-3.91683
3771383	1179703	902222	3771336	0.0351428	-3.91478	-0.336579	0.368275	0.313192	-0.0234582	-0.265686	-0.0582868	-0.352351	0.397151	0.111075	0.40722	0.316294	-0.0372493	1	-3.91478
3307816	800595	618916	3307795	0.253098	-0.139233	0.244816	-1.438	0.281708	-0.599666	-0.139853		0.317192	-0.155162	0.629806	-3.91424	0.291766	0.306098	1	-3.91424
4030120	1390770	1058044	4030063	0.557976	0.176739	-0.195656	-0.971751	-0.176846	0.256481	0.311316	-2.53921	-0.382411	0.745924	0.260966	-3.42343	-3.91312	-0.504087	1	-3.91312
2758693	359092	276400	2758686	-0.262657	0.573331	-0.336749	0.494491	0.711641	-0.313874	-0.399917	-3.9129	0.393233	-0.171746	0.0678407	0.331981	0.10847	-0.550726	1	-3.9129
2404795	73868	54973	2404766	0.132808	0.268778	-0.354003	0.721185	-0.175505	0.403781	-0.656692	-3.9114	-0.123141	0.686246	-0.273478	-0.00241568	0.460981	0.00237732	1	-3.9114
2995495	548417	423912	2995491	0.216822	0.551009	-0.103094	-0.0676747	0.260518	-0.353125	0.213932	-3.91045	-0.249907	-0.805123	0.541803	-0.0833499	0.353081	0.0744122	1	-3.91045
2391403	62693	46848	2391360	-0.971412	-0.215688	-0.317273	0.413556	-1.42165	0.190264	-0.318727	0.164649	-3.91043	0.10646	0.604764	0.865187	0.54068	0.010722	1	-3.91043
3713986	1132142	867784	3713951	-0.258108	-0.265765	0.132633	0.128507	0.264658	0.0306216	0.180696	-0.395342	-0.269991	0.0912371	-0.175579	-3.91002	0.870305	0.316223	1	-3.91002
3643259	1073991	825319	3643229	-3.90753	0.265656	0.0949882	-0.117771	-0.627708	-0.227073	0.182929	0.48484	0.163547	0.405212	-0.409852	-0.315829	0.531416	0.219747	1	-3.90753
2563792	202536	154077	2563785	0.0472565	0.150638	-0.124517	-0.250934	-3.90678	0.0268123	-0.174806	-2.15001	-0.290787	0.221042	-1.22264	-1.99502	-0.117743	-0.298839	1	-3.90678
2992308	545840	421908	2992243	-1.95461	-1.20383	-2.15456	1.72916	-3.90649	-2.74789	-3.05705	-1.13439	-3.28634	-2.78197	1.34649	-2.16597	1.75843	-2.25131	1	-3.90649
3960609	1335214	1015974	3960605	-0.105124	-1.9275	0.30998	0.408133	1.53604	-0.750589	-0.233333	0.32667	-3.90535	0.0415457	-0.230161	0.819545	-0.279616	-3.22318	1	-3.90535
3595983	1035061	795972	3595979	0.0520205	-0.700618	-0.984439	0.0651065	0.307833	0.149983	1.12504	-0.872491	-1.19883	-0.103478	-0.0905581	-3.90305	-0.000132011	0.154527	1	-3.90305
3257254	759474	587113	3257246	-0.0120793	0.0740625	0.030803	0.292141	0.217576	-0.97431	0.651661	0.333827	0.128737	0.0344942	-0.647434	-3.90262	-0.681192	0.185938	1	-3.90262
3771481	1179792	902283	3771464	-3.90221	0.12322	-0.600054	-0.14741	0.27479	-0.150282	0.0160137	0.592899	-0.51927	0.317916	-0.0144645	0.0328592	0.483991	0.491363	1	-3.90221
3217180	726795	562132	3217167	0.318959	1.01934	0.194359	-0.306343	-3.90104	-1.29036	0.178756	-0.927995	-3.12706	0.85934	1.33086	-0.980421	-0.246965	-0.102568	1	-3.90104
3811485	1212154	927413	3811459	0.881186	0.09292	0.22665	-0.228543	-0.0766113	0.0199784	0.452972	-3.90018	0.320402	-0.147049	0.00726615	-1.93948	0.228037	0.000110935	1	-3.90018
3458413	923893	710711	3458400	0.0631689	0.5075	-0.505324	-3.90003	-1.45349	0.322821	-0.156224	0.580592	0.401905	-1.94024	0.637683	-1.96461	-3.18043	0.73007	1	-3.90003
3406367	881386	678860	3406329	-0.657715	-0.711905	-0.173846	0.467717	1.0754		0.50155			-3.90003	-0.813751	-0.382614	0.0117131	-1.2432	1	-3.90003
3089576	624737	482700	3089569	-3.89793	0.310893	-0.0294792	-0.154932	0.569824	0.391331	0.102243	-2.00844	-1.75564	0.769018	0.335746	-0.608596	-0.693561	0.798784	1	-3.89793
3417113	890069	685452	3417075	0.516981	0.467924	0.221191	-0.949047	0.25155	-0.149785	-0.154854	-3.89721	0.36191	-0.247714	-0.121206	-1.14848	0.0589082	0.334122	1	-3.89721
3341295	828426	639185	3341221	0.119522	0.699751	-0.132846	-3.31427	0.798731	-0.527075	0.331913	-3.89678	-0.0516684	0.246703	-0.367424	-0.357977	-0.110387	0.775531	1	-3.89678
2832327	417420	322926	2832325	-1.6403	0.373011	0.744671	0.304241	-2.54509	0.656141	0.831696	-0.301326	-3.89658	-1.3169	-1.86511	0.129633	-0.164327	-0.371975	1	-3.89658
2777744	374160	288421	2777714	-0.693448	-1.18643	0.0672258	-0.3697	-0.640439	0.479156	0.32608	-3.89515	0.172585	0.236895	0.200787	0.72716	0.334201	-0.119243	1	-3.89515
3838326	1234660	943191	3838317	0.280217	0.425178	-3.89335	-0.502004	0.299153	-0.298279	0.59937	-1.51628	0.378134	0.389888	0.101699	-0.175902	-0.125676	0.00491236	1	-3.89335
2501432	152134	114752	2501416	0.977463	0.0675884	0.141847	-0.146454	-0.718389	0.974704	0.332941	-3.89165	-1.31194	-0.518238	-0.143905	-0.961576	0.022474	-0.0635339	1	-3.89165
3015937	565016	436603	3015911	0.419013	-0.566903	-0.394906	-0.786912	-3.8916	-0.244648	-1.21407	0.197054	0.0300307	0.0597076	0.228604	0.419766	0.183669	0.192506	1	-3.8916
2726096	333107	256081	2726072	0.514583	-0.0862439	0.109819	-0.7206	-0.677295	-0.903547	0.460429	-3.89154	0.166176	0.276832	0.122149	-0.171207	-0.530676	0.302601	1	-3.89154
2832065	417176	322804	2832052	0.249646	-0.0644448	0.107223	-0.219943	-0.128795	-0.19621	0.392285	-3.89035	-0.0464244	0.218807	0.35012	-0.362735	0.131558	0.254172	1	-3.89035
2834919	419512	324448	2834863	0.169095	-3.88998	-0.000805952	-0.152273	0.57732	1.87194	0.828312		-0.231598	-0.63648	-1.4937	-0.666847	-0.839175	-0.331704	1	-3.88998
3654202	1083114	831887	3654175	0.311798	0.745802	-1.35891	0.372082		-0.267329	0.234637	-0.434565	-3.88921	0.0774216	0.57109	0.125806	0.307119	0.0536897	1	-3.88921
2459422	117772	88283	2459417		1.58527	0.222864	0.513854	0.645878	-0.587045	-0.408061	0.639634	-0.902682	-0.0486213	-0.220091	-0.21641	0.0778574	-3.8888	1	-3.8888
3802204	1204778	921528	3802129	0.796765	-1.28565	0.0754384	-1.27998	-0.155914	0.719188	0.338121	-3.88825	-0.10939	-0.411273	0.234118	-0.136172	0.373969	0.286642	1	-3.88825
2682594	298407	228899	2682568	0.640229	-0.412505	-0.0396663	0.394573	-1.29217	0.150051	-0.133649	-3.88642	0.101355	0.626108	-0.733911	-2.60828	0.373193	0.557436	1	-3.88642
2571473	208818	158867	2571457	-0.454116	0.0889527	-0.819462	-0.593768	0.347096	-0.511867	0.462147	-0.470779	-3.88585	-0.205563	0.362252	0.639791	-0.213541	0.864555	1	-3.88585
3418621	891381	686277	3418610	-0.210608	0.62585	0.510631	-0.760139	0.00611886	0.200014	0.114069	-3.88567	1.08915	0.512928	0.565694	-0.376576	0.893764	1.22059	1	-3.88567
3121762	650286	502925	3121751		0.684893	-1.80803	0.128913	0.425244		0.75832	-1.19866		-0.272323		-3.8854	0.316061		1	-3.8854
3012418	562003	434454	3012381	0.111916	-0.0707101	-0.198905	0.168648	0.205169	-0.0707564	-0.0942531	-3.88522	0.237267	-0.192265	0.312171	0.181474	0.188605	-0.094506	1	-3.88522
3283094	780633	603412	3282974	0.182535	0.620181	0.0450714	-0.943448	-0.102788	-0.50398	0.489449	-2.96808	-0.0796041	-0.826936	-0.0196553	-1.79337	-3.88499	0.649738	1	-3.88499
3016475	565486	436933	3016380	0.564328	-0.683149	-0.158931	0.0692481	0.198628	0.27301	0.805889	-3.88334	-0.454317	0.089528	0.192408	-0.817313	-1.37186	0.840167	1	-3.88334
3435990	905349	697176	3435980	-0.463632	-0.620504	0.386033	-0.325838	-0.26287	0.487325	0.317208	-3.88256	-0.708905	-0.032219	0.586	-0.047348	0.35991	0.403189	1	-3.88256
3553644	1000601	770128	3553607	0.256368	-0.752203	0.475142	-0.294642	0.0326572	0.275151	0.454878	-3.88222	-0.259726	0.280271	0.357927	-2.33125	-0.521293	0.276006	1	-3.88222
4039780	1398465	1063969	4039752	-1.55618	-1.47265	0.134241	1.33793	-0.873723	0.865051	0.418488	-0.519503	1.07815	-1.31105	-3.88038	-0.583017	-0.371229	0.117231	1	-3.88038
3078981	616164	476045	3078948	0.445191	-3.87966	0.343017	-0.0400055	-0.0691904	0.665288	0.658822	-0.801944	-0.349755	-0.116711	0.105382	-1.03338	-0.991376	0.769487	1	-3.87966
3773278	1181331	903403	3773244	-3.87902	-0.570604	-0.0906997	-0.0785739	0.496031	-0.101219	0.211964	0.119654	-0.107829	0.567999	-0.222051	-0.0789291	-0.119274	0.51717	1	-3.87902
3634481	1066929	819920	3634458	0.696914	-1.35172	0.45599	-0.746525	-0.250022	0.132053	0.153949	-3.87715	-2.1455	0.494285	0.859474	-1.2499	-0.560146	0.222187	1	-3.87715
3421542	893732	688131	3421523	-0.216211	-0.699007	-0.819143	1.35412	-2.83948	-0.26761	-0.104138	-3.87702	-1.45723	-1.45383	-0.827835	-2.67336	-0.935279	-1.3795	1	-3.87702
3474138	936692	720655	3474104	0.00991345	-0.389694	0.623493	-3.87692	0.378055	0.496515	-0.497871	0.361711	-0.514868	-0.208723	-0.15131	-0.195568	0.0926579	0.319255	1	-3.87692
3741883	1155079	884567	3741875	-0.579023	0.137129	0.262865	-0.426373	0.563592	-0.68069	-3.87571	0.8607	-0.93712	0.518103	0.529725	0.754974	-0.379162	-0.376622	1	-3.87571
2823853	410549	317708	2823820	0.955837	-0.124706	-0.0916106	-0.961674	0.125245	0.570893	0.411431	-2.26079	-0.477953	-0.434982	0.480504	-3.87488		0.818019	1	-3.87488
2915496	483978	374116	2915491	0.10831	0.629	0.183833	-1.00204	0.653748	-0.323832	-0.432897	-3.87358	0.117665	-0.0204466	-0.0647087	-0.163093	-0.0287011	0.474573	1	-3.87358
3284124	781476	604054	3284073	0.126068	-0.22791	0.180709	0.310598	-0.132332	-0.248272	0.0514513	-3.87132	-0.979095	0.488868	0.361288	0.561009	-0.105502	0.283403	1	-3.87132
3887077	1275388	971463	3887069	-0.087489	0.0549445	0.179799	-3.87034	-0.338618	-0.106065	0.319874	-0.0964891	-0.0416727	0.0817855	0.0224574	0.635307	-0.0859191	-0.171383	1	-3.87034
3304648	798102	616909	3304624	0.138949	-0.410173	0.184685	-0.747585	0.272124	-0.201646	0.185053	-3.86983	-0.197708	0.617606	0.204194	-0.0674636	-0.11361	0.395073	1	-3.86983
3888128	1276250	972125	3888055	0.449651	-0.502701	-0.00851364	-0.762364	-0.609885	0.521349	0.163389	-3.86953	0.221133	-0.0636541	0.432413	0.647711	-0.156645	-0.0100073	1	-3.86953
2732313	338041	259903	2732273	0.523808	-1.08069	0.494883	-3.86925	-0.34167	0.102163	0.278103	0.0538906	-1.01402	-0.810121	0.624528	0.452143	-0.0334105	0.627071	1	-3.86925
2777308	373800	288152	2777276	-0.161302	0.695225	0.065437	0.00160919	0.23299	-0.163184	-0.118255	-0.309697	-3.8674	-0.416649	0.14006	0.634349	-0.0540182	0.242021	1	-3.8674
3090250	625254	483074	3090209	0.380187	-0.528503	-0.0272179	-0.541151	-0.571206	0.226205	0.0974828	-3.86708	-1.69445	0.330742	0.0668508	-0.0744758	0.144292	0.0170819	1	-3.86708
3429252	899717	692972	3429159	0.525422	-3.86699	0.180355	-0.683288	-1.06793	1.56556	-2.54436	-1.93175	-1.76181	1.20295	0.842544	-0.754081	0.316551	-1.40428	1	-3.86699
2876269	452164	350332	2876257	-0.0910761	-0.116062	0.47809	-3.86683	-0.113709	0.16889	0.186587	-0.817294	0.0121359	0.237883	0.246995	-0.699915	0.113498	0.112769	1	-3.86683
3227708	735359	568698	3227696	-0.425308	0.210664	-0.0428399	-0.650092	0.585297	-0.221933	1.15552	-3.8665	0.253191	0.0373542	-0.445215	-0.0471317	-0.068367	0.121325	1	-3.8665
3521009	974273	750011	3520989	0.152764	0.0540061	0.626059	-0.608596	-0.903436	0.0347385	0.643273	-3.86642	-0.854086	0.543058	-0.184119	-1.40503	0.751696	0.598926	1	-3.86642
2491716	144270	108831	2491702	0.354237	-3.86592	0.373024	-1.30859	-0.240024	-0.0995867	0.338095	-0.591022	0.61199	-0.730227	0.108051	-0.432177	-0.20672	0.857397	1	-3.86592
2861625	440665	341137	2861616	0.13045	0.377462	-0.105506	-0.178749	-3.86538	0.375265	0.120874	0.32833	0.0678296	0.186098	0.0991901	-0.0809355	-0.563409	-0.044715	1	-3.86538
2315603	377	277	2315554	-3.86396	0.667732	0.748754	-0.662335	-0.64398	0.339183	-1.48881	0.511179	-0.932066	0.239168	0.329318	-0.0218343	0.555676	-0.0308104	1	-3.86396
3970251	1343065	1021860	3970214	-0.373385	-0.350176	-0.486294	-0.38771	-1.00493	-0.830274	0.63193	-0.867794	-3.86186	0.698217	0.598994	1.24726	0.0315819	0.201847	1	-3.86186
2601068	232520	177705	2601021	0.405043	-0.463724	0.359671	-1.37363	0.253855	0.17228	0.687077	-3.8613	-0.435974	-0.551659	0.0380024	-0.118572	-0.646426	0.660013	1	-3.8613
2685338	300477	230648	2685304	-0.708275	0.604705	-0.0806454	1.60117	0.869085	-0.168983	0.202006	0.713002	-0.556368	0.666587	-0.175253	-3.85963	-0.644263	-0.502877	1	-3.85963
3616041	1051547	808335	3615985	-3.85912	0.733303	0.127187	0.732688	0.198113	-0.261645	0.160197	0.486078	0.389523	-0.322339	-0.463585	1.1382	-0.502009	-0.798174	1	-3.85912
3830998	1228387	938963	3830993	0.111307	-0.109025	0.609801	-2.33865	0.180074	-0.0709962	0.307576	-3.85839	0.18285	0.251867	-0.570431	0.219753	0.136982	0.0254441	1	-3.85839
2655175	276002	211700	2655168	0.358979	0.248915	0.265344	-3.8567	-0.877156	0.0829263	0.710643	-0.682218	-0.581609	-0.00378557	0.204289	-0.0569478	0.204663	0.269553	1	-3.8567
3023327	570987	441254	3023318	-0.191677	0.582278	0.426575	-0.236284	-0.39989	0.146369	-0.555192	-3.85478	0.403526	0.146043	0.228742	0.33264	0.331818	0.294188	1	-3.85478
2899818	471277	364777	2899808	-0.00595176	-0.187008	0.254564	0.124445	0.558341	0.14639	-0.386589	-0.431548	0.444768	-3.85474	0.090627	-2.2138	-0.235226	0.669555	1	-3.85474
2316285	951	629	2316245	-1.86739	-1.31573	-1.08003	-0.103393	0.250132	-3.85411	0.301625	-0.15352	0.595324	0.375778	0.252176	0.370456	-1.40999	-0.0957361	1	-3.85411
2913716	482620	372980	2913694	0.453377	-0.904636	-0.0928928	-0.615509		0.215831	0.653102	-3.85363	0.021655	-0.564938	-0.047853	-0.279185	-0.396474	0.717839	1	-3.85363
3318693	809654	625608	3318666	0.170787	0.435166	0.413516	-2.87717	0.0465535	-0.15602	0.646998	-3.85358	-0.523029	0.418148	0.464543	-0.36235	-0.109348	-0.16544	1	-3.85358
2646826	269354	206378	2646818	-0.345233	-0.0332546	-0.561118	-0.630219	0.3334	0.18689	0.598827	-0.44895	0.0988101	0.577141	-0.206232	-3.64275	-3.85278	-0.286864	1	-3.85278
3484404	945108	726982	3484393	-0.334649	-1.59552	-1.38999	-1.80307	-0.478003	-1.07963	-0.00160973	-2.41888	-3.85223	1.23076	0.823058	0.842268	-0.549241	-1.1497	1	-3.85223
4020742	1383206	1052314	4020655	-0.558686	-0.140426	-3.0692	-0.340344	0.0749685	0.421026	0.526533	-3.85217	-0.122765	0.111029	0.133679	-0.911655	-0.728845	0.4343	1	-3.85217
3363971	846935	653085	3363923	0.429267	-0.136473	-0.0246113	0.198343	0.163168	-0.436728	0.333469	-3.85179	-0.0363119	-0.288313	-0.105534	0.0885264	0.0812563	0.298813	1	-3.85179
3685349	1108827	850517	3685329	0.0103233	0.358988	-0.0944667	-0.109768	-0.245596	-0.349271	0.333829	-3.85007	0.456756	0.0207114	-0.00700279	0.546701	-0.268833	-0.314449	1	-3.85007
3361383	844724	651460	3361381	-0.891531	-1.46259	-1.77952	-1.3006	-3.84951		-0.404417	-1.33301	0.412054	-0.0880349	0.305082	-0.0762899	-1.97756	0.488497	1	-3.84951
3571946	1015357	781128	3571944	0.487604	-0.106704	0.927636	-0.384713		-0.266452	0.499602	-1.29535	-0.503682	-0.36694	0.323986	-3.84828	-1.22384	0.414726	1	-3.84828
3651042	1080544	830023	3651018	0.305606	-0.0836901	0.392832	-0.000463622	0.0779145	-0.236513	0.196544	-3.42571	0.207999	0.765178	0.0474995	-3.84786	-0.502523	-0.0168257	1	-3.84786
2679448	295821	226806	2679406	0.576951	-3.84671	-0.235842	-0.602579	0.232023	-0.778083	-1.02822	0.234134		0.165272	-0.474684	0.246226		0.271936	1	-3.84671
3535661	985916	758816	3535628	0.0151669	0.037706	0.239499	-0.313369	0.170446	-0.423866	0.371895	-3.84618	-0.165232	-0.532559	-0.135536	0.146207	0.149488	-0.068968	1	-3.84618
3394512	871694	671551	3394488	1.06284	-0.578607	-0.76577	-1.00235	-0.273201	-0.0668793	0.610551	0.0825303	-3.84477	0.506937	0.422156	0.304916	-2.17486	-0.445134	1	-3.84477
4052905	1408618	1071542	4052881	0.439405	0.191029	-0.181419	0.141359	0.125877	-0.67486	-0.363998	-3.84423		0.0150961	0.601134	0.367564	0.0594004	0.357466	1	-3.84423
3610621	1047130	805062	3610611	1.09053	-0.478024	-3.84377	-0.773033	0.117086	-0.181063	0.608932	1.08151	1.12534	-0.450229	-1.19896	0.837487	-1.3948	-0.541037	1	-3.84377
4004353	1370263	1042590	4004044	-1.8139	-1.73596	0.167896	0.415834	1.29234	0.158838	-0.206484	-1.57769	-3.84367	0.317094	1.03488	1.05172	-1.33372	-0.896624	1	-3.84367
3011293	561062	433704	3011250	0.646386	-1.01289	0.60198	-0.343545	-0.461895	-0.0444066	0.710825	-3.84345	-1.69603	-0.222165	0.451595	-0.779107	0.254147	0.401342	1	-3.84345
3418144	890948	686025	3418120	-1.84684	-3.24986		-0.685965	0.226201	-2.4625		-2.96422		-3.84334	-3.1905	-2.13428	-3.19714		1	-3.84334
3832913	1229990	940108	3832906	0.579827	0.316912	-0.00534754	-0.785788	-3.84315	-0.260217	0.381344	0.00231844	-0.619991	0.380467	1.16125	-0.0334634	0.321404	-0.160348	1	-3.84315
3734890	1149137	880364	3734865	0.664717	-0.475547	-0.237466	-0.118868	-0.114722	0.202067	-0.0442671	0.398327	-3.84295	0.377473	-0.559843	0.2681	0.25068	0.0956286	1	-3.84295
2962532	521996	403292	2962525	0.19496	-0.216743	0.401587	0.0209144	-0.21141	0.63045	0.174929	-3.84287	-0.339801	0.459899	0.0318823	-0.522245	-0.416538	-0.359817	1	-3.84287
3415863	889009	684784	3415857	0.481135	-2.52003	-0.181124	-0.598238	-0.0853665	-0.922801	-0.336078	1.07083	-0.139203	1.28508	-1.44676	-3.84218	-0.569887	0.950789	1	-3.84218
2843032	425995	329554	2842951	-0.0456722	0.29369	0.541864	-0.705785	0.260429	-0.199163	0.541549	-3.8415	0.362399	-0.131799	-0.112475	-0.0996498	-0.0917013	0.267412	1	-3.8415
2734299	339649	261169	2734270	0.198277	-1.29128	0.696648	-0.123579	-2.64561	1.0088	0.467813	-3.84136	-0.973647	-0.894296	-1.01029	0.301145	1.23669	-0.913231	1	-3.84136
3376836	857324	660675	3376832	0.264708	0.337701	0.0739687	-0.619318	-0.205348	-0.363679	-3.84125	0.550148	-0.293964	0.323385	-0.228576	0.167532	0.173778	0.323548	1	-3.84125
2957767	518239	400349	2957700	-0.355729	-0.633105	0.0327928	0.12503	0.248793	-0.945912	0.498287	-3.84106	-0.103164	0.130767	0.121103	-0.0251013	0.412167	0.0689407	1	-3.84106
2647972	270284	207118	2647898	0.164995	-0.207838	0.159189	0.125052	-0.999184	0.384089	0.496266	-2.45483	-3.83866	0.146928	-0.0518564	-0.392244	0.689658	0.00455612	1	-3.83866
3602890	1040741	800257	3602873	0.673019	-0.0526918	-0.0450393	0.250782	-0.237074	0.070625	0.174943	-3.83841	-0.41407	0.406369	0.0397273	0.200615	-0.255901	-0.0571094	1	-3.83841
3507359	963433	741446	3507282	-0.389262	0.611673	0.244551	-1.21415	0.963658	0.521874	0.123832	-3.8384	0.205022	-0.610332	0.0667737	-1.65918	-0.394333	-0.492804	1	-3.8384
3340192	827513	638497	3340161	0.734543	-1.39737	0.67688	-3.8377	-1.11409	0.210273	-0.0627061	-0.24745	-0.366394	0.471011	0.233914	0.138773	0.16541	0.242161	1	-3.8377
3739890	1153407	883371	3739867	-0.0973358	0.768909	-0.359945	0.170575	-0.458116	0.336004	0.298041	-3.8352	-0.436332	0.181668	0.00994903	0.617161	-1.0179	0.438153	1	-3.8352
3655669	1084356	832734	3655665	0.124311	0.414588	-0.670372	0.474143	-0.362176	-0.687946		1.25962	0.173611	0.795236	-0.894138	1.05044	-1.57056	-3.83474	1	-3.83474
3602393	1040344	799948	3602390	0.47105	-0.161078	0.345945	-0.0213675	-3.83378	-0.109711	-0.0315341	-0.639729	-0.279468	0.0227667	0.177038	0.179171	0.00550992	0.595526	1	-3.83378
3362205	845476	651969	3362191	-0.0872279	0.33594	0.0439397	-0.974622	-1.31865	-0.0203529	0.460338	0.173464	-3.83369	-1.43672	-0.580588	-0.151906	-0.0912829	1.16805	1	-3.83369
2373895	48430	36159	2373842	0.361677	-1.04476	-0.211755	-0.459952	0.435706	-0.111405	0.143834	-3.83321	0.044514	-0.124158	0.140469	0.584469	-0.381884	0.392798	1	-3.83321
2740175	344459	265020	2740067	-0.443244	-0.20467	0.385145	0.37294	0.259632	0.0629981	0.259426	-3.83141	-2.2823	0.117181	0.186985	0.0321287	0.3008	-0.455369	1	-3.83141
3956927	1332219	1013727	3956909	-0.294862	-0.852343	0.463492	0.131992	0.267208	0.531214	0.773508	-1.85124	0.306608	-0.187869	-0.59598	-3.83101	-0.566224	0.666191	1	-3.83101
2395252	65923	49131	2395245	-0.24134	0.363792	0.604543	-3.83095	-1.01407	0.518844	0.490534	0.59665	0.239956	-0.102509	0.0784677	-0.122729	-0.118674	-0.156483	1	-3.83095
2898472	470160	364014	2898452	0.198306	0.138739	0.147348	-0.741639	0.145534	-0.0520286	-0.158072	-3.8299	0.381061	0.386138	0.148024	-0.00616314	-0.128121	-0.152019	1	-3.8299
2725788	332874	255883	2725779	0.722196	-1.96814	0.470942	-1.93821	0.267272	0.498127	0.520228	-3.82927	-0.0633005	-0.497884	-0.0265646	-1.61342	0.203981	0.674507	1	-3.82927
2958461	518804	400786	2958325	0.430182	0.155887	0.215186	-0.102314	-0.652181	0.560572	0.891675	-1.23153	-0.00673139	0.179054	-0.208807	-3.82891	-0.539435	0.257362	1	-3.82891
2705496	316553	243247	2705445	0.0342413	-0.164795	-0.0331739	0.180106		-0.617645	-0.661647	-3.82832	0.153758	0.262487	0.00671326	0.497902	-1.15522	0.66	1	-3.82832
3000385	552423	427043	3000342	-0.257076	-1.71831	-0.478909	-1.65416	1.06487	-0.521675	0.713935	1.53213	-3.82755	-1.65422	-0.779578	-0.163292	-2.15384	-1.85601	1	-3.82755
3563480	1008540	775910	3563459	0.626855	-0.281208	0.43713	-0.223614	0.499161	-0.0118826	0.268331	-3.82741	-1.92339	0.322747	-0.0391761	0.0510956	-0.448688	0.176027	1	-3.82741
2906365	476699	368488	2906333	-0.464896	-0.142124	0.160121	-0.0322783	0.182526	-0.0209852	0.576181	-3.82727	-0.543874	-0.196333	-0.377106	0.033512	0.260018	0.673758	1	-3.82727
3193740	708091	547809	3193725	-1.02969	-1.31515	0.0221704	-0.0921534	-0.259952	-0.611732	0.65744	-3.82649		-0.515299	0.268831	-0.0557786	-0.12082	0.36936	1	-3.82649
3559197	1005150	773276	3559192	0.174938	0.445154	0.708598	1.19333	-0.015762	-0.251747	-0.438233	-1.1403	-0.311797	-0.236579	-0.267145	-3.82622	-0.331703	0.0600201	1	-3.82622
2771683	369204	284670	2771654	0.256896	0.759065	0.204453	0.564114	0.31416	-3.82587	0.364478	-1.12276	0.555256	-0.232741	-0.940267	-1.04171	-0.665935	0.232962	1	-3.82587
3806158	1207944	924095	3806126	0.0560651	0.0848313	0.192974	-1.10975	0.917151	-0.19378	0.835459	0.694495	-0.566915	-0.00448594	-0.272073	-3.82396	-0.264032	-0.0155926	1	-3.82396
3962417	1336652	1017011	3962401	0.549989	-0.230794	-1.98542	1.04524	0.289884	-0.714152	0.410928	-3.82353	0.812839		-1.07733	1.07789	-0.0551564	-0.354259	1	-3.82353
3905173	1290107	982351	3905145	-0.0520059	-0.107942	0.224915	-0.380605	-0.150121	-0.264347	0.0333344	-3.82351	-0.193688	0.0268078	-0.461231	0.534893	-0.78362	0.153773	1	-3.82351
3676662	1101790	845377	3676649	-0.287768	-0.92394	0.355462	-3.82307	-0.472102	0.742796	0.474555	-0.0582118	0.227196	-0.681787	-0.195029	-0.510538	0.457266	0.771249	1	-3.82307
2916416	484729	374700	2916390	0.0415979	0.605971	0.0300977	-3.82221	0.003955	0.560747	0.585805	0.0885443	-1.96253	-0.28824	-0.598941	-1.10697	-0.117661	0.584705	1	-3.82221
2669935	287924	220968	2669930	-0.11678	-0.570391	0.0842018	0.0738652	0.448198	0.0573934	0.644943	-0.482999	-3.82211	0.120348	0.0548542	0.243503	0.156721	0.0811693	1	-3.82211
2642453	265847	203625	2642441	0.0812286	0.450985	-0.0488181	-0.253547	-0.698567	0.156575	0.113666	-3.82144	-0.202792	0.0142757	-0.0121392	0.311884	0.264509	-0.136221	1	-3.82144
3015611	564714	436433	3015603	0.481479	-0.254561	0.121305	-1.44371	0.193543	0.206568	-0.28111	-3.82141	-0.244628	0.105298	0.630541	-2.27041	1.05986	-0.196242	1	-3.82141
3936196	1315065	1001442	3936167	0.678014	0.278935	0.0908896	0.374172	-0.391151	0.0387615	-1.34657	0.172228	-0.28287	-0.284958	0.322992	-3.82064	0.329384	0.128828	1	-3.82064
3435832	905221	697084	3435817	0.504039	0.333101	0.322474	-0.265166	-1.99386	-0.499008	0.676289	-3.82054	0.520225	-0.186339	0.310576	-1.12412	-0.127752	0.842114	1	-3.82054
2458947	117367	87991	2458921	0.518388	-0.151559	0.540932	-1.78603	-0.160638	0.366492	0.29596	-0.653133	-0.215772	0.663246	0.710654	-3.82036	-0.476509	-0.04888	1	-3.82036
3685337	1108815	850511	3685329	0.0900298	-0.394872	-0.106823	0.167007	-0.190774	-0.262076	0.992993	-2.31428	-0.081002	0.270499	0.639031	-3.81979	-0.18122	-0.293378	1	-3.81979
3183800	699763	541516	3183757	0.090584	-0.5885	0.216151	-0.106682	0.434574	0.31526	0.157665	-3.81918	-0.627086	0.751224	0.512368	-0.53087	-1.25824	-0.0237406	1	-3.81918
3356198	840425	648400	3356175	-0.585979	0.600315	0.26997	-3.81881	-0.351167	1.20857	-0.528887		0.295389	0.402128	-0.328656	0.362286	0.599463	0.139682	1	-3.81881
2610587	240402	183717	2610544	-0.0409041	-1.61982	0.116183	-0.812648	0.446564	0.140268	0.124857	-0.0526493	0.138835	-3.81807	-1.65903	0.767634	-0.749244		1	-3.81807
2779014	375085	289198	2778980	-0.249588	-2.74865	0.409131	0.532497	0.0562308	0.382028	0.259496	-0.447731	0.2384	-3.81791	0.27386	0.714629	0.64777	0.255095	1	-3.81791
3270128	770127	595245	3269939	-0.909735	0.1205	-1.3198	0.536188	-1.40215	0.350476	-3.81785	-1.05661	0.398276	0.481835	0.802055	0.0134021	0.363607	0.239364	1	-3.81785
3272875	772394	596946	3272834	0.109643	0.56816	-0.229059	-0.485525	0.342781	0.599021	-3.81759	1.08093	-1.24421	-0.228366	-1.02356	-0.467585	0.180673	-0.0914983	1	-3.81759
2709285	319550	245618	2709235	0.0301079	-0.0132864	-0.411118	0.430828	0.342001	-0.0445973	0.629139	-3.81491	-0.383657	-0.0214491	-0.421572	0.0674226	0.227001	-0.331213	1	-3.81491
3158554	679921	526204	3158516	0.0202979	-2.12895	-3.81391	0.347167	-1.41864	0.816994	-0.638683	0.406444	-1.02998	-2.29602	-0.227954	-0.19221	0.236209	1.70345	1	-3.81391
3887664	1275892	971835	3887635	0.261266	-0.750773	0.41317	0.0609101	0.300128	0.320789	0.30329	-3.81188	0.233716	-0.188533	0.298779	-0.66547	-0.156579	0.20712	1	-3.81188
3562788	1007984	775466	3562746	0.38499	-0.183185	-0.517911	-0.148362	-0.963734	0.297797	0.606861	-3.81057		0.161137	0.595197		-0.0725439	0.129571	1	-3.81057
3800631	1203454	920495	3800619	0.480293	0.205796	0.318881	-0.21946	-0.735897	0.145183	-0.721839	-3.80961	0.395713	0.195973	0.331328	-0.515593	-0.458127	0.169116	1	-3.80961
3803315	1205680	922253	3803290	-3.80851	-0.0236048	0.229734	0.386352	-0.348422	0.111924	0.132479	-0.135978	-0.597041	0.562071	0.0550836	-0.258478	-0.301277	0.787549	1	-3.80851
3184485	700302	541975	3184408	-2.14427	-1.50817	0.363032	-1.00381	0.426205	-2.11677	1.29867	-3.80771	-1.02161	1.11042	0.205297	0.315985	-0.663117	-0.428864	1	-3.80771
3750397	1162139	889622	3750369	-0.812869	0.159731	-2.6729	-2.15833	0.203852	0.504361	-3.49602	0.395355	0.615001	0.343286	-0.706541	-0.346012	-3.80626	-1.70007	1	-3.80626
3390182	868177	668948	3390180	-0.342536	0.234166	-0.0265759	-0.986368	0.168831	0.294747	-0.148409	-3.80524	-0.0411107	0.558808	0.0994001	0.42239	-0.340419	-0.265387	1	-3.80524
2426458	91191	68536	2426385	0.398572	0.167718	0.0828698	-3.80504	0.126378	0.255556	-0.17641	-1.60153	-1.3625	0.202677	0.116086	-0.237561	0.146214	-0.233556	1	-3.80504
3352600	837411	646167	3352503	1.2097	-0.999568	0.363776	-0.748607	-0.830277	-0.276351	0.820502	-1.311	0.171082	-0.837001	0.614124	-2.24897	-3.80469	0.991269	1	-3.80469
3765731	1174921	898746	3765689	0.260889	0.254917	0.442657	-0.188612	-0.00922778	0.443637	-0.138433	-3.80425	-0.271585	-0.219114	0.116758	-0.163665	0.0258315	0.0305371	1	-3.80425
2979970	535888	414221	2979871	0.206892	-1.81788	0.202201	-0.0454111	0.141111	0.297588	0.104451	-3.80393	-1.27944	-0.0599346	0.214105	-0.129709	0.4714	0.0907412	1	-3.80393
2577538	213521	162546	2577482	-0.0549766	-0.638577	0.024617	-0.127365	-0.893305	0.228441	-0.422638	0.133713	-1.07998	0.0845904	-3.80283	0.465537	0.334017	0.197629	1	-3.80283
3921972	1303524	992760	3921933	-0.0792473	0.361324	-0.899618	0.114808	-0.10164	-0.138018	0.11192	-3.80252	0.462499	-0.0399801	-0.164306	-0.579948	-0.470049	0.169768	1	-3.80252
2897183	469132	363160	2897172	-0.387793	-0.286972	-0.389026	0.540998	0.15512	0.165653	-0.529512	-3.8011	1.05183	-0.355977	0.207936	0.129566	0.418183	0.433421	1	-3.8011
3199473	712677	551303	3199431	0.116091	0.394246	0.405923	-0.0767664	0.298683	0.521005	-0.354975	-3.8003	-0.100505	-0.254947	0.79773	-1.14525	-0.63312	0.345733	1	-3.8003
3119714	648570	501735	3119708	-0.176333	0.625677	-0.522962	-0.21188	-0.707997	-0.155296	0.241427	-3.79971	-0.78174	0.156177	0.621184	1.13611	-0.175493	-0.27937	1	-3.79971
2420844	86691	64928	2420832	0.672587	-0.457877	0.394365	-2.07841	0.22365	0.667293	0.86452	-2.49104	-3.79968	0.430976	-0.360435	-0.377255	-1.75663	-0.264122	1	-3.79968
2811785	400964	310048	2811745	-0.000164962	-0.304077	0.283826	-0.0794823	0.312827	0.0137456	0.0306944	-3.79866	0.0887048	0.327125	0.189601	-0.447393	0.0548905	0.0862646	1	-3.79866
2920927	488214	377558	2920906	-0.0864955	-0.477011	0.345912	0.0669395	-1.13933	0.436731	0.123186	-3.79769	0.180062	-0.840089	0.189823	-0.196645	0.362947	0.229419	1	-3.79769
3208395	719772	556623	3208355	0.315129	-0.360057	0.166527	0.162797	-1.04219	-0.504397	0.312175	-3.79741	-0.830933	-0.0168607	0.249896	-0.540468	0.889748	-0.13982	1	-3.79741
2809409	399116	308536	2809399	0.259714	-0.0345751	0.107712	0.358378	0.139066	-3.79718	-0.622978	0.271291	-0.408663		-0.954514		-0.513805	0.220688	1	-3.79718
2938685	502517	388834	2938636	0.0878284	-0.281207	0.913372	-3.79708	-0.392768	0.609274	-0.0499991	-0.642175	0.0543708	0.0873039	-0.431982	0.32975	-0.169603	0.0897446	1	-3.79708
3962628	1336841	1017120	3962587	0.190711	-0.0268212	0.213867	-0.0127836	0.000976165	0.238618	-0.0553719	-3.79667	-0.080576	0.482447	-0.152783	-0.777976	-0.356692	0.467855	1	-3.79667
2984932	539894	417303	2984884	-0.105984	-3.79538	0.169021	-0.633029	-0.214526	-0.778046	-0.148411	-0.670622	0.262127	0.687802	0.156573	0.162605	0.162522	0.119501	1	-3.79538
2703261	314816	241838	2703217	0.464508	-3.79486	-0.649466	-1.15381	-0.0668409	0.505201	0.912231	-2.6798	0.0381382	-0.394873	-0.305229	-0.480001	-0.0168326	1.23783	1	-3.79486
2950423	512084	395860	2950384	0.858509	1.47754	-0.595812	-0.363082	-1.22948	-0.835123	0.606776	-0.620902	-0.785678	-0.591757	-0.451829	-1.93385	-3.79465	0.0977854	1	-3.79465
3851744	1246137	950751	3851720	-3.7942	0.0221481	-0.98487	0.446215	0.612135	0.0515	0.0491322	-0.374277	0.127238	0.218657	-0.090396	0.16418	0.592431	-0.11255	1	-3.7942
2948606	510465	394863	2948587	-0.16886	0.552123	-0.323008	-0.27346	-0.25743	-0.148273	-0.340033	-3.79409	-0.136346	0.302483	0.447709	0.611112	0.355058	0.153439	1	-3.79409
3441992	910302	700964	3441986	-0.0527183	-1.70179	0.28264	0.00107513	0.0680657	0.244416	-3.79351	0.325131	0.273636	0.233375	0.0647896	-0.371667	0.331716	0.337326	1	-3.79351
2380610	54001	40341	2380590	-0.0923594	0.242099	0.130007	-0.39877	-0.905624	0.282653	-3.79261	0.241015	0.0505856	0.365509	-0.391745	0.411761	-0.120525	0.47577	1	-3.79261
2419472	85684	64088	2419432	0.220307	-0.748866	0.452396	-0.709853	0.358131	0.195837	-0.160516	-3.79203	0.393721	-0.400018	0.133935		-0.496081	0.139387	1	-3.79203
3104354	636557	491972	3104323	-0.397285	-0.108504	0.131069	-0.822862	0.115012	0.171013	0.114518		0.67521	0.0432077	-0.677694	-3.79197	0.509894	0.673998	1	-3.79197
2473806	129590	97418	2473784	0.539186	-0.552546	0.0863976	-1.06954	-0.588954	0.638832	0.585191	-3.7912	-0.225458	-0.0148124	0.334743	-0.797635	0.0227045	0.392561	1	-3.7912
2953458	514649	397711	2953435	-0.105378	0.105394	-0.0939557	-0.445691	0.328695	-1.12165	0.0505365	-3.7911	0.331151	0.358265	0.248911	0.475255	-0.224333	0.323186	1	-3.7911
3418634	891394	686287	3418610	-1.72265	-1.50684	-2.23298	0.808852	0.236891	-2.16048	-2.41453	-1.03563	-2.03306	-3.03893	-3.79027	-2.12224	-2.0461	-1.79176	1	-3.79027
2832429	417509	322957	2832423	-1.27956	-2.31648	1.00865	0.551498	0.319584	-0.0721102	0.835769	-3.78994	-0.727031	0.00443207	0.172148	-0.178458	0.132257	-1.09912	1	-3.78994
3601377	1039499	799379	3601348	0.00194102	1.20442	-1.48377	-0.412854	-1.5967	-0.816317	0.289487	-0.248265	-0.223826	-2.01179	-0.324417	-1.55022	-3.78883	1.96619	1	-3.78883
3875435	1265781	964222	3875423		0.668775	0.325865	0.144407	-1.03659	-0.456963	0.407384	-2.98759	-3.78837	0.0158592	0.370895	0.130587	0.212498	0.140977	1	-3.78837
3988466	1357579	1032912	3988435	0.387198	-0.888087	0.545594	-0.15363	-0.362744	-0.00860498	0.480649	-3.78774	-0.565574	0.319331	0.247562	-0.250843	0.299682	-0.173967	1	-3.78774
2975896	532708	411769	2975867	0.89124	0.230421	-0.437808	-0.637917	-0.663072	0.521503	-0.187415		-3.78743	-0.242716	0.354744	0.465125	0.601286	-0.0491537	1	-3.78743
2679442	295815	226801	2679406	0.141152	-3.78702	0.374173	-1.4531	0.186687	0.207847	-0.903423	0.0669727		0.46791	-0.0964793	-0.408206		0.138907	1	-3.78702
3417590	890496	685708	3417583	0.0349472	0.175483	0.228342	0.469889	-0.209032	-0.390087	0.409038	-3.78588	0.0889696	-0.112097	0.709433	-0.576372	-0.495721	0.594842	1	-3.78588
3504574	961183	739705	3504526	0.594102	0.255323	0.67395	-0.428038	-2.16714	-0.308868	0.196505	-0.615669	-1.99395	0.00607093	0.392082	-3.7851	0.440568	0.708787	1	-3.7851
2567249	205466	156236	2567242	0.321016	-0.347226	0.14948	-0.2102	-0.0666531	0.349875	0.7876	-3.785	-0.338822	-0.111104	0.124175	-0.826718	0.0799583	0.656948	1	-3.785
3582097	1023691	787468	3581637	0.0905254	0.646192	-0.0133006	-2.3357	-3.3616	0.766016	-0.959778	-3.78491	-0.00440853	-0.759736	-1.86851	-1.32082	-0.96466	0.295336	1	-3.78491
3617590	1052825	809312	3617574	-0.0123769	-0.249421	0.300389	-0.640694	-3.78489	0.470803	0.354905	-2.19435	0.313336	-0.251961	-0.272722	-0.249409	0.426304	0.532682	1	-3.78489
2717018	326000	250346	2717014	-0.108479	-0.110198	0.209663	-0.872277	-2.77569	-0.354278	-3.78472	1.0701	-0.2726	0.784199	0.59917	0.105048	0.275728	-0.497169	1	-3.78472
2992304	545836	421904	2992243	-1.29317	0.153898	-0.529144	1.08167	-1.21962	-1.01005	0.583105	0.045102	-1.49288	-1.29867	1.29006	-1.91145	0.867389	-3.78405	1	-3.78405
2776486	373148	287626	2776372	0.436598	-0.726457	0.25832	-3.78381	-0.623582	0.760465	0.754001	-0.62025	-2.5298	0.438505	0.377601	-0.138954	-0.0567961	-0.311741	1	-3.78381
3773768	1181739	903675	3773742	0.070842	0.594103	0.327608	0.242599	-0.250043	0.24607	-0.552504	-3.78373	0.254633	-0.807869	0.237328	0.323956	0.180193	-0.163937	1	-3.78373
3867858	1259504	959971	3867842	-2.55543	-3.66725	-0.377771	-3.21689	-3.56249	-3.7324	0.562947	-2.51351	-2.22418	-3.7833	-3.13816	0.346986	-3.6349	-3.2542	1	-3.7833
2991514	545203	421382	2991395	0.561276	-0.260702	-0.182585	-0.973714	-0.284294	0.381957	0.295406	-3.78324	-0.0982181	-0.841658	0.650267	0.274889	-0.375999	0.510396	1	-3.78324
3589723	1029873	792105	3589697	0.520012	0.168863	0.0837562	0.0800855	0.431281	-0.235848	1.04497	0.111816	-0.599546	-0.530225	-0.393918	-3.78197	-0.831749	0.394804	1	-3.78197
2816364	404754	313017	2816298	0.462569	0.626276	0.294992	0.186042	-1.8299	0.389065	-0.056492	0.592663	0.404262	0.231817	-3.78065	0.510996	0.106036	0.0328231	1	-3.78065
3373104	854222	658694	3373070	-0.28802	-3.77845	-0.0170185	0.315902	0.15297	-0.190284	-0.131826	0.251159	0.400466	0.538231	-0.196226	0.150414	0.23894	0.0929644	1	-3.77845
2807412	397593	307261	2807359	0.245766	-0.226092	0.30955	-3.77647	0.332982	0.362202	-1.0823	-0.131716	-0.00424985	0.089962	0.0386881	-0.063176	0.111481	0.208292	1	-3.77647
3413867	887296	683632	3413852	-3.77587	-1.38623	-1.31835	-1.26084	-0.977652	-0.908872	1.00121	1.15427	-1.50062	-0.46821	-0.338195	-0.247941	-0.874927	1.52005	1	-3.77587
3727517	1143101	875793	3727510	-2.73086	-2.78087	-2.61251	0.779799	0.613566	0.174256	-2.04963	0.608602	-2.23818	0.73939	-2.32408	-3.77535	0.429698	-2.47033	1	-3.77535
2555414	195771	148934	2555277	0.111429	-0.731626	0.202474	0.336139	-0.148943	0.471532	0.0241023	-3.77414	0.5383	-0.275377	0.171343	-3.43487	0.350102	0.704591	1	-3.77414
2709305	319570	245634	2709235	0.0752301	-0.382157	0.653071	0.291019	-0.139252	0.0388316	0.378248	-3.77398	0.217767	0.150216	0.0373985	-0.0951755	-0.161756	0.274331	1	-3.77398
3984484	1354305	1030457	3984468	0.0752382	0.0512986	0.246915	-0.761658	0.309719	-0.0122779	0.111003		-0.172639	-0.0522138	-0.198789	0.0241457	-3.7736	0.207853	1	-3.7736
3867080	1258827	959531	3867065	0.440715	0.252906	0.386432	0.0747398	0.15373	0.0415933	0.297562	-3.77313	-0.297442	0.139738	-0.245107	-0.374039	0.432085	-0.450095	1	-3.77313
2872858	449391	348157	2872848	-0.365467	0.198575	-0.0549098	-0.389097	-3.77192	0.0528156	-0.382472	-0.105484	0.0893248	-0.288214	0.222748	0.178007	-0.335449	0.195198	1	-3.77192
3761353	1171324	896103	3761348	-1.46547	-1.63389	-2.99057	-2.62466	-0.277701	-3.54758	-0.173117		-2.43191		-1.98757	-1.79971	-3.77191	-2.99916	1	-3.77191
3509972	965584	743087	3509910	1.0325	-0.577713	0.679059	-3.7719	0.0760138	0.274927	-0.139693	-0.853295		0.554949	0.366884		0.303307	0.261393	1	-3.7719
3381266	861060	663343	3381241	-0.819311	-0.910042	0.296817	-3.77079		-0.627131	0.502255	0.326552	0.507363	0.834349	0.443854	-0.0531576	-0.544194	0.430772	1	-3.77079
2369569	44790	33332	2369557	0.270171	-0.696134	0.410296	-1.91339	-0.381408	0.0701442	0.981455	-3.77051	0.166655	-0.761751	-0.104358	-3.5746	-0.815678	1.0976	1	-3.77051
2376313	50494	37652	2376299		-3.76959	-0.146393	-0.0783683		0.257438	0.0830039		-0.192554	-0.204333	-0.148189	0.242296	-0.315192		1	-3.76959
3101405	634174	490051	3101385	0.999446	0.0510379	0.282737	-0.488442	-0.164296	-0.0718166	-0.383102	-3.76892	0.470955	0.178617	-0.224077	-0.171484	-0.376378	0.189463	1	-3.76892
2907735	477866	369313	2907730	0.0148349	-0.770345	0.966043	0.150009	-0.378057	1.22776	-0.621117	-3.76637	-0.550502	-1.74301	0.0708395	0.187969	1.04826	-2.01524	1	-3.76637
3192660	707154	547120	3192653	-0.0409345	-0.211523	-0.214519	0.13706	-0.383174	0.565448	-0.176127	-1.273	0.181399	0.683022	0.327443	-3.7651	0.61688	0.381051	1	-3.7651
2394556	65322	48675	2394478		1.42527	-1.54492	0.366685	-2.06167	-0.796929	-1.94787	2.47239	-0.291091	-3.76424	-1.23417	0.67665	-2.85811	-0.182621	1	-3.76424
3582189	1023783	787528	3581637	0.42534	0.796221	-0.00229722	-1.86607	-3.76278	0.493684	-1.47598	-0.782654	-0.556176	-1.05286	0.356409	-2.61752	-0.417523	-0.165223	1	-3.76278
3075952	613684	474119	3075932	-3.76199	0.861595	-0.0792458	0.139358	-0.485794	-0.371657	0.329784	0.728007	0.133407	0.651816	-0.0631902	-1.89853	-0.378797	0.41118	1	-3.76199
3942718	1320387	1005188	3942681	-0.0671167	1.10114	-0.506623	-3.76142	-0.397961	0.158658	-0.35135	0.528228	-0.201588	-0.691009	0.520063	-0.978005	0.804309	0.073062	1	-3.76142
3279740	777967	601263	3279698	0.217585	0.370732	0.116618	0.486546	-0.0181732	0.247734		-0.982952	-3.76107	0.369228	0.200671	-0.728465	0.491772	0.0135209	1	-3.76107
2808294	398250	307813	2808290	-0.356083	-0.46706	0.171086	-0.92507	0.200054	-0.24759	0.389043	1.21286	0.0746997	-3.76103	-0.200006	0.0437218	-0.212336	-0.00883865	1	-3.76103
2348675	27572	20818	2348634	0.654473	-1.16825	0.0525462	-0.291873	-0.0580725	0.28624	-0.271388	-3.75857	-0.406744	0.0619247	0.384626	-0.644949	-0.173669	0.252777	1	-3.75857
3726733	1142500	875311	3726691	0.154066	-0.0239847	-0.285703	-2.67351	-1.29041	0.064248	-3.75838	0.759783	-0.37393	0.194606	-0.302371	0.551529	-0.240048	0.162974	1	-3.75838
3167817	687282	531940	3167731	0.0411098	0.422645	-1.16293	-0.0349386	0.236401	0.345539	-0.321673	-3.75729	-0.489917	-0.213152	-0.193279	0.266546	0.38921	0.358447	1	-3.75729
2436933	99582	74659	2436920	-3.20825	-2.97776	-3.757	1.41445	0.930177	-3.36155	-1.76042		-2.22719	-3.05408	-2.38362	-2.80953	-1.83615	-2.48184	1	-3.757
3891617	1278979	974223	3891530	-1.0422	-1.45767	-1.03133	-0.104454	0.193831	-1.55455	0.755156	0.0497838	-3.75699	0.645067	-0.515535	0.111658	1.12397	-3.18319	1	-3.75699
3506177	962481	740689	3506153	0.180588	-0.435723	0.0859659	-0.229749	-0.397908	0.437951	0.474062	-3.75615	-0.174005	0.208596	0.377222	-0.378728	0.147955	0.184709	1	-3.75615
3970188	1343008	1021823	3970166	0.308677	-0.551364	0.386541	0.226112	0.377402	0.247914	0.424555	-3.75504	0.0476166	0.088107	-0.783558	0.140824	0.419261	-0.868569	1	-3.75504
3250402	753823	582754	3250373	0.275103	-0.540061	0.574783	-1.22382	-0.563702	0.202468	-0.0932374	-3.70713	0.710798	0.214279	0.461549	-3.75468	-0.325027	0.568195	1	-3.75468
2715935	325097	249652	2715820	0.675722	0.0664652	0.135454	0.333112	-3.75466	0.195923	-0.375375	-1.46797	0.0860333	0.334852	-0.558107	-0.0191787	0.209023	0.367358	1	-3.75466
3456253	922026	709495	3456251	0.128429	0.416451	-0.591546	-0.748071	-3.75436	-0.0928423	0.243902	0.533269	-0.392809	-1.6761	0.680095	1.10846	-0.259734	0.520408	1	-3.75436
4051773	1407756	1070863	4051750	0.134729	0.102141	0.36217	0.255214	0.273737	0.188879	-1.40504	-2.09537	-3.75319	-0.373172	-0.726421	0.203251	0.548133	0.447701	1	-3.75319
3432446	902468	695058	3432438	1.0071	-2.58952	-2.23755	-3.7531	-0.278199	0.285007	0.396986	-0.249439	0.700985	-2.15365	0.341634	0.188954	-3.44377	0.264912	1	-3.7531
3846869	1241859	947902	3846860	0.114233	-0.616955	0.100076	0.735092	-0.0390141	0.761722	0.664209	-3.7525	-0.0503239	-0.299165	-0.449276	-1.89291	0.48263	-0.410465	1	-3.7525
3690266	1112805	853339	3690193	0.0522452	0.0434314	0.248318	-0.0217714	-0.0451552	-0.165945	-0.0415151	0.532541	0.238109	0.00606055	-0.0945472	-3.75197	0.169141	0.121843	1	-3.75197
3485349	945902	727618	3485292	0.0835211	-1.1833	0.356017	-0.0504185	0.286945	-0.0674096	-0.100223	-3.75192	-0.255301	-0.680131	-0.251173	-0.291779	0.683347	-0.156821	1	-3.75192
4030118	1390768	1058043	4030063	0.00730182	0.63354	0.176196	-3.75096	0.251532	-0.183425	0.219565	-0.371208	0.27723	0.025012	-0.141839	-3.64062	-3.44597	-1.16784	1	-3.75096
2624427	251688	192252	2624385	0.144777	0.139694	-1.71014	-0.626916	0.524674	-0.144503	0.71086		-0.692486	-0.0671462	-3.75095	0.498454	-0.564608		1	-3.75095
3049553	592244	457522	3049522	0.438867	-0.403341	0.672985	0.168978	-0.870505	0.252661	0.118549	-3.75092	-0.576935	0.206188	-0.292652	0.23248	-0.045207	-0.969421	1	-3.75092
3394101	871334	671336	3394092	-0.43888	-0.693114	0.726504	-0.499993	-0.772369	0.11728	0.833439	0.552087	0.0595956	-0.322581	-0.186426	-0.107406	-3.75079	0.573595	1	-3.75079
3191549	706190	546431	3191523	-1.01574	-0.622167	-0.281113	0.381275	0.0404406	0.0505919	-0.649547	-0.208185	-0.547105	-0.328813	-0.616183	-3.75071	0.176152	-0.318154	1	-3.75071
3641887	1072803	824515	3641871	0.214295	-1.73892	-0.19859	-0.199541	-3.75055	0.133956	0.498983	-1.09084	0.566906	0.971417	0.845877	0.694446	-2.26852	0.309174	1	-3.75055
3529644	981287	755168	3529609	0.435551	-0.00798409	0.310905	-0.333705	-2.74284	0.743866	0.338966	-3.75029	-1.02406	0.716553	0.302531	-0.429049	-0.345652	0.302795	1	-3.75029
2816051	404497	312813	2816030	-0.0174311	0.0744165	0.0168217	0.171109	-0.112098	0.160904	0.248197	-3.74964	-0.308584	0.0289541	-0.0189747	-0.0178625	0.255761	0.143243	1	-3.74964
3896422	1283072	977060	3896370	0.576199	-0.226418	0.668038	-1.41656	-0.159421	0.368175	0.698178	-3.7492	-0.521911	-0.875999	0.146197	-0.0279494	0.341463	0.249305	1	-3.7492
2964723	523873	404749	2964553	0.652038	-1.2474	0.788599	0.457059	-0.127709	-0.0497028	0.0922069	-3.74888	0.730484	-0.660625	0.0676527	-0.920274	0.0990822	0.170027	1	-3.74888
2936905	501071	387712	2936857	0.141255	-0.310681	0.111938	-0.232074	0.115215	0.362429	-0.0599248	-0.156826	-3.74856	0.431616	0.0754048	0.0660668	0.0439424	-0.461402	1	-3.74856
2891303	464379	359509	2891241	-0.0124695	-0.0364569	0.329482	-1.5626	0.851407	-1.13307	0.477746	-3.74805	0.840109	-0.358778	0.570051	0.944431	-0.592383	-0.46897	1	-3.74805
4048296	1405054	1068895	4048265	0.0118686	-0.124554	-0.0362931	-3.18008	-0.0360228	-3.30534	-0.0270991	-3.5038	-3.49549	-3.74773	-3.50408	0.0129027	0.0888283	-0.00280109	1	-3.74773
3440633	909178	700051	3440598	0.0641663	0.227638	-3.74752	-2.43183	-0.192248	0.710627	1.18677	-1.33977	-0.423346	0.761167	0.119044	-0.759672	-0.539182	0.575558	1	-3.74752
2961183	520946	402450	2961177	-0.251426	-1.88233	1.21922	1.8262	1.27637	1.92152	-3.7473	2.21883	1.26178	1.6375	0.997037	2.20536	2.67766	1.35505	1	-3.7473
3075965	613697	474127	3075932	-3.03537	0.40784	-0.379355	-0.0930267	-0.607	-0.518894	1.15585	-3.74717	0.303426	0.527007	-0.498931	-0.258534	0.783463	0.335381	1	-3.74717
3995379	1362957	1037069	3995371	0.233962	0.0811651	-0.377482	-3.74701	-0.19762	0.323357	0.670319	-0.0859056	-0.4143	0.306105	0.149058	0.435715	-0.076472	-0.0634524	1	-3.74701
2381887	54967	41119	2381876	0.948182	-1.1276	-0.217801	-0.189884	-0.24541	-0.0790258	1.22725	-3.74695	-0.594356	-0.0187975	-0.139878	-0.211991	-0.904255	0.501197	1	-3.74695
3924089	1305320	994088	3924041	0.0600009	0.391236	0.184669	0.00154348	0.624382	-0.37204	0.271932		-3.74673	0.286118	-0.169576	0.431316	-1.37841	0.0561509	1	-3.74673
3387506	866057	667248	3387483	-0.137432	0.0870495	0.0274718	-0.556568	0.282875	0.593396	0.451352	-3.74588	-0.00228601	0.0545195	0.0435112	-0.621877	0.188579	0.22814	1	-3.74588
2614145	243287	186006	2614142	0.308766	-3.74439	0.476168	-0.19694	-0.0620382	0.962258	0.0915066	-0.294005	-0.752186	-0.665836	-0.200545	0.0991858	0.733599	0.3606	1	-3.74439
3529679	981319	755187	3529649	-0.470011	0.173765	0.239518	-0.165819	0.466879	-0.324088	0.244063	-0.0710731	0.0452969	0.24083	0.028459	-3.74432	0.0811096	0.219151	1	-3.74432
2376817	50875	37941	2376799	0.76366	-0.336417	-0.0670588	0.436952	0.0759165	0.505917	0.445968	-0.417828	-0.688122	-0.218485	0.155913	-3.7438	0.499277	-0.397218	1	-3.7438
2412695	80266	59783	2412690	-0.351422	-1.18538	0.532504	0.389644	-0.0176783	-0.413328	0.260045	-3.74374	0.129229	0.40312	-0.106785	-0.546254	0.0221513	0.643638	1	-3.74374
2858211	438085	339045	2858134	0.516581	0.429611	-0.0608505	0.409535	0.830856	-1.76788	0.0381593	-3.74273	-1.052	0.0811923	-0.10428	0.474867	-0.277907	-0.228416	1	-3.74273
2986090	540814	417978	2986084	-0.0320802	0.118473	0.0747612	0.0838048	-0.911737	0.326232	0.136749	-3.74246	0.190622	0.692423	-0.0772253	-0.201592	-0.450176	0.676303	1	-3.74246
3982443	1352747	1029175	3982423	-0.600399	0.284139	0.296314	-0.604346	-0.649161	0.882398	-0.958165	-3.74225	0.256705	0.292521	0.063383	1.156	-0.108772	0.266139	1	-3.74225
3845015	1240237	946816	3844978	0.187339	-0.0446957	-0.304136	0.0468502	-0.394892	0.114922	-0.653129	-3.74201	0.393118	-0.256114	-0.706147	0.915998	-0.179378	0.652644	1	-3.74201
3830578	1227995	938748	3830571	-0.208411	-0.701168	-0.035288	0.537347	0.372881	0.408805	0.600151	-0.809041	-0.406434	-0.173083	0.303094	-3.74196	0.364623	0.435925	1	-3.74196
3011938	561598	434118	3011911	0.466865	-0.80619	0.411305	0.286857	0.208738	0.151659	0.403971	-3.74155	-0.405801	-0.952389	-0.431517	-0.107568	0.764798	0.191207	1	-3.74155
3743182	1156224	885344	3743167	-0.137017	-0.202731	0.0304684	-0.390374	-1.02719	-0.533423	-3.74146	0.99117	0.286785	-0.268177	0.521655	-0.21729	0.19889	-0.320604	1	-3.74146
3961510	1335917	1016490	3961496	-0.501924	0.102627	0.280334	-0.644514	0.981318	0.297319	0.0525953	-3.7413	0.665873	0.155505	0.162345	-1.44077	0.570282	0.0506973	1	-3.7413
2997908	550418	425505	2997907	0.155313	-1.761	0.114938	0.646299	0.468372	-3.74081	0.138694		0.486546	0.246047	0.392648	-0.304711	-0.52277	-0.160867	1	-3.74081
3811444	1212116	927394	3811339	-0.155413	-0.40396	0.411957	-0.0750887	0.0231263	0.317159	0.0388245	-3.73988	-0.056379	0.536241	0.290379	-1.02323	0.744487	-0.116225	1	-3.73988
3351767	836699	645673	3351733	0.248914	-0.579944	0.0678598	-0.891112	-0.39795	-0.147289	0.213608	-3.73899	-0.120198	0.398838	0.266208	-0.315947	0.319343	0.495482	1	-3.73899
3163870	684184	529478	3163818	-1.91424	-1.52439	0.179546	0.940821	0.771783	-1.08737	-0.158949	0.322799	-2.22281	-2.07346	-3.738	0.592236	0.393445	0.034404	1	-3.738
3959851	1334540	1015503	3959829	-0.4815	-0.452908	0.198716	-0.489843	-0.250229	-0.0766239	0.058401	0.876502	-3.73737	0.304686	0.297883	-0.240901	0.399458	0.193178	1	-3.73737
2611021	240781	184007	2610972		-1.8106	-0.399946	0.016827	-1.72488	0.0196692	1.23486	-2.60631	-1.03719	-3.73613	-1.32462	1.74131	-0.565158		1	-3.73613
3082380	618918	478175	3082373	-3.73607	-0.284499	-0.521282	0.829402	0.187345	0.104319	0.244762	-0.0271495	-0.179803	-0.28338	-0.172313	-0.0699761	0.598164	-3.0551	1	-3.73607
3216882	726560	561966	3216860	-0.120302	0.251874	-3.73464	-0.615474	0.608028	0.678426	-0.243673	1.05101	0.557123	-1.59397	-0.555966		0.68469	0.323013	1	-3.73464
3204728	716891	554431	3204721	0.233912	-0.555044	-0.705908	-2.25844	0.255271	-0.205511	0.990799	-1.78657	-3.73447	-1.00455	-1.13501	0.312437	-0.488774	0.465288	1	-3.73447
3887212	1275508	971532	3887210	0.675573	-0.894442	-0.856352	-0.471898	-0.200548	0.20595	-1.86142	-0.77048	-0.497017		-0.575986	1.00826	-3.73406	0.178778	1	-3.73406
2369925	45119	33572	2369843	0.567951	-0.779497	-0.106311	-0.02667	-0.635198	0.698336	-0.0206322	-0.477509	-3.73396	0.189314	0.361097	-1.19602	-0.0825596	0.443594	1	-3.73396
3433761	903501	695864	3433747	0.31413	-0.250889	0.352592	-0.208684	-0.626808	-0.35071	0.283031	0.1725	-3.73314	0.251368	0.514193	0.0414855	0.223938	0.0993116	1	-3.73314
2907483	477635	369155	2907459	0.615629	-1.06849	0.382155	-0.455929	-0.0352503	0.425617	0.476325	-3.73292	-0.393284	-0.336672	0.305606	-0.507375	0.0170992	0.894736	1	-3.73292
3064577	604362	466819	3064574	-0.318546	0.801075	-0.794283	-0.611768	0.867289	0.816479	0.754187	0.424029	-3.73136	0.356477	0.215962		-0.436963	-1.4324	1	-3.73136
3913796	1297024	987673	3913775	-0.0866459	-0.204038	0.760593	0.521127	-3.72872	0.573711	-0.823563	0.227526	-0.318384	0.535078	0.473667		-0.823565	-0.459056	1	-3.72872
2527770	173391	131505	2527747	-0.200646	0.222099	-0.199663	-0.62704	-1.83961	-0.48192	-0.0175538	-3.72848	-0.0423279	0.53889	0.453948	0.00425307	-0.0536587	0.649767	1	-3.72848
2876366	452237	350388	2876361	0.720703	-0.662355	0.0695404	-0.354778	-3.72828	-0.705145	0.956874	-0.162282	0.422877	-0.12301	0.332917	0.132116	-0.201206	-0.073681	1	-3.72828
2597621	229603	175441	2597552	-0.127063	-3.7277	0.520064	-0.0794749	-0.0279474	0.287228	-0.662261	0.136629	-0.80304	-0.459622	0.000907383	-0.0257329	0.208673	0.16534	1	-3.7277
2779441	375446	289434	2779434	0.548437	0.308402	0.607675	-1.02727	-0.251454	-0.195443	0.628407	-3.72756	-0.573039	-0.174582	0.174052	-0.742746	0.0117059	0.138595	1	-3.72756
2359786	36549	27380	2359780	1.06357	2.02577	1.78427	1.38936	1.27578	0.0985334	1.31721	-3.72729	1.54679	1.11288	1.43239	1.46638	1.82996	1.19607	1	-3.72729
3458825	924266	710957	3458819	-2.66528	-3.07975	-1.99574	-0.0813413	-2.21139	-3.25209	-2.0076	-3.72694	-3.20786	-3.27549	-3.05047	-3.08485	-2.43131	-2.41676	1	-3.72694
3750377	1162119	889610	3750369	-0.647317	-0.390242	-0.862363	-2.98789	0.0834604	0.738184		-0.431124	0.6515	0.591545	-1.26	-1.44607	-1.6583	-3.72672	1	-3.72672
4009129	1374043	1045408	4009062	0.247092	-0.0712859	0.247756	0.0883066	0.470098	0.286897	0.3498	-0.563936	-3.72626	-0.636796	-0.00610679	0.112061	0.385471	0.191873	1	-3.72626
3814039	1214165	929058	3814033	-3.36995	-3.58159	0.1361	0.256755		0.456028	0.34558	-3.72601	0.344761	-0.387857	-0.23856	0.124183	0.0981144	-1.21128	1	-3.72601
3770108	1178587	901486	3770052	0.580796	-0.943654	0.809284	-0.0216143	-0.0149443	0.245727	0.432793	-3.72529	-0.640227	-0.15964	-0.131929	-0.283695	0.541808	0.466064	1	-3.72529
2664433	283507	217457	2664395	0.000376391	-0.536764	-3.72464	0.38194	-0.742343	0.622929	0.717611	0.519113	-0.608264	0.0506684	-0.850775	0.339982	0.0187898	0.136844	1	-3.72464
2896508	468599	362727	2896484	-0.162381	0.0750546	0.611399	-1.00307	-0.411172	0.19778	-0.550957	-3.72436	0.0240595	0.932852	0.534732	-0.154156	0.0487889	-0.94311	1	-3.72436
3543484	992386	763826	3543481	0.484681	-0.576142	-0.473877	0.717384	-0.474624	0.761388	0.727892	-3.72343	1.00376	-1.65718	-0.53689	-1.97606	0.391298	1.22619	1	-3.72343
2475147	130777	98232	2475116	0.0406178	0.0751331	-0.214926	-0.22688	-0.946238	-0.158767	0.158798	-3.72315	0.195199	0.466621	0.0228481	0.0684654	-0.0937345	0.44406	1	-3.72315
2433246	96560	72518	2433232	0.337921	-0.320892	0.280715	-0.00562969	-3.72199	0.938268		0.353584	0.000329602	-0.307636	0.142281	0.337516	0.430694	-0.372221	1	-3.72199
3678491	1103320	846404	3678462	-2.78981	-2.95635	-2.55645	-3.59923	-3.19387	-3.28104	-3.35012	-2.63704	-3.57579	-3.46436	-3.34764	-3.72157	-3.60567	-0.16195	1	-3.72157
4035044	1394676	1061102	4035017	-0.248216	0.633091	0.105505	-3.72092	0.162662	0.642973	-0.64152	0.813614	-0.332602	0.0287731	0.275345		-2.28242	-0.0635502	1	-3.72092
3489972	949619	730529	3489957	0.412353	-0.293436	0.317957	-0.569005	-0.726958	-0.0513046	0.691758	-0.525897	-3.72022	0.106154	0.297544	-0.848167	0.569699	0.265685	1	-3.72022
3561348	1006872	774606	3561321	0.582135	-0.472217	0.811748	0.12998	0.0500279	-0.00847114	0.744403		-3.07165	-0.84468	-0.0372247	-3.71899	0.213525	-0.0170328	1	-3.71899
2551353	192533	146289	2551327	-0.905575	0.155726	0.338905	0.081401	0.554834	0.154974	0.266059	-3.71676	0.194834	-0.336131	-0.26073	0.413245	-0.125348	0.00942269	1	-3.71676
2478287	133374	100308	2478269	-0.0801957	-0.0722768	-0.0951606	-1.49981	0.194703	-0.479118	0.0235139	-0.696222	-3.71653	0.379702	0.264598	0.194022	-0.113766	0.11485	1	-3.71653
3962873	1337060	1017288	3962839	0.257724	0.00478625	-0.154092	0.753567	0.0199471	0.479572	-1.66081	-3.71617	0.382355	0.188795	-0.30917	-0.989954	-0.210758	0.776636	1	-3.71617
3667203	1093946	839591	3667155	-0.116597	-0.334982	0.186748	-0.450991	0.511424	0.165542	0.445084	-3.71602	0.351645	-0.147643	-0.490572	-0.77444	0.00338425	0.704384	1	-3.71602
3161207	682120	527770	3161167	-0.0580285	-0.229522	0.389889	0.354089	0.376728	0.213042	-0.194909	0.469083	-3.71563	-0.367586	0.374814	-0.0342334	-0.144845	-0.283303	1	-3.71563
4051289	1407348	1070588	4051258	-0.273578	-1.42143	0.366883	-0.358818	-0.496869	-0.405752	-0.222255	-0.580156	-3.71487	0.530224	0.336294	0.262	0.350531	-0.506604		-3.71487
2697578	310295	238325	2697564	-0.636761	0.122898	-0.180667	0.399441	-3.71486	0.602262	-0.699831	-0.00321215	-0.212692	-0.277803	-0.438369	-0.203105	-0.0339604	1.41275	1	-3.71486
3754700	1165636	892179	3754677	0.634591	-0.656057	0.352958	-0.366357	-0.101829	-0.0873975	-0.145335	-3.71409	-0.539298	0.782202	0.0595429	0.173821	-0.236636	0.299906	1	-3.71409
3867482	1259181	959751	3867458	-0.0351483	1.44193		1.67536	0.619012			-0.863468	0.859219	1.02034		-0.802245	0.0253771	-3.71319	1	-3.71319
3418230	891029	686067	3418214	-1.15271	0.458652	0.265584	0.288702	-0.229648	-1.80413	-0.0608472	0.774848	-3.71222	0.517188	0.750636	0.673995	0.055466	0.0358959	1	-3.71222
2633713	258875	198098	2633691	-0.26602	-0.064987	0.415805	0.23366	0.343866	0.155974	0.136963		-3.71095	-1.02601	0.117022	0.0318509		-0.124629	1	-3.71095
2740156	344440	265004	2740067	-0.279103	-2.27042	0.242212	0.214816	0.156473	0.118263	0.19217	-3.71039	-1.87311	0.315608	0.451074	-0.0635608	0.554492	-0.183479	1	-3.71039
3361687	844991	651630	3361672	0.594062	-3.71033	0.236929	-2.00208		0.278354	0.432377	0.719153	-0.00410733	-1.57978	0.0568201	-0.329069	-1.64114	-1.23201	1	-3.71033
2769833	367824	283520	2769810	0.158486	0.189353	-0.564157	-0.374599	0.213194	0.29014	0.212206	0.540417	-1.17616	-0.109548	-0.121681	-3.70802	-0.0372047	-0.662432	1	-3.70802
2510548	159444	120550	2510485	0.420173	-0.112404	0.371291	0.0690689	0.465376	0.220433	0.197939	-3.70799	-0.107572	-0.354926	-0.419288	-0.273988	0.220913	-0.137609	1	-3.70799
3645574	1076046	826591	3645565	0.377855	0.0491708	0.0558084	0.287044	-0.0100704	-0.572489	0.779267	-3.70712	-0.232067	-0.109094	0.125233	-0.439421	0.516539	0.201296	1	-3.70712
3985030	1354760	1030773	3985008	0.119949	-1.36451	-2.72095	0.326903	0.637919	-0.44029	0.599891	-3.70624	-0.204596	-1.33408	0.102399	-0.940616	0.850417	0.420942	1	-3.70624
2791246	384944	297170	2791197	0.290606	-0.273956	0.178027	-0.385591	-0.165215	0.0191736	-0.151403	-3.70613	-0.261799	0.683925	0.232911	0.32488	-0.605327	-0.0976479	1	-3.70613
2703389	314898	241908	2703377	0.249637	-0.600047	0.314529	-3.70548	-0.0782638	0.589763	-0.233225	-0.85129	0.400042	-1.17456	0.282107	-0.42421	-0.214381	0.87917	1	-3.70548
3625855	1059797	814559	3625823	0.340376	0.105636	0.21625	-0.0197084	-0.0615134	0.124806	-0.051051	-0.219425	-0.328183	-0.0468857	0.0744604	-3.70396	0.32582	-0.0172844	1	-3.70396
2823762	410472	317650	2823745	0.878242	-1.78105	0.367673	-0.942411	-0.234021	0.597738	0.588004	-3.7037	0.0222244	-0.0331504	0.163368	-2.4359	-0.238047	0.804989	1	-3.7037
2732966	338590	260330	2732942	0.0676493	-0.649294	0.256493	-1.63941	-0.565561	1.74107	-0.882957	-3.70286	-1.35472	-0.19681	0.287924	-0.426657	0.215863	0.235292	1	-3.70286
4004113	1370023	1042389	4004044	-0.175119	0.457802	0.28478	0.126338	-0.0432671	0.0237804	0.302619	0.206047	-3.7021	0.0219867	-0.346588	0.035489	-0.54954	0.279509	1	-3.7021
2318674	3017	2172	2318656	-0.236991	0.648161	-3.70064	-0.0197951	-0.430869	-0.0776412	0.105541	0.920187	0.279509	0.280386	-0.0426121	-0.714984	-0.166807	0.156155	1	-3.70064
3250635	754041	582918	3250602	-0.0448758	-1.50983	-3.70011	0.175491	0.863939	-0.621718	0.472523	-0.0223972	0.0697861	-0.278799	-0.235961	-0.836297	-0.867528	0.148656	1	-3.70011
2881574	456460	353585	2881554	1.14084	-1.85202	0.0233922	-3.69996	-0.800474	0.57797	0.495745	-1.06923	-0.763011	-0.510478	0.590464	0.787227	-1.58249	0.461373	1	-3.69996
3013626	563063	435276	3013565	-3.6999	-1.61478	-0.288133	-0.732574	-0.187188	-0.353823	-0.126889		0.227421	0.305652	0.566245	0.609879	0.0624429	-0.115306	1	-3.6999
3576852	1019392	784276	3576812	0.367643	0.478415	0.271179	-0.0740577	0.107242	-0.352104	-0.174523	-1.77076	-0.116549	0.332272	0.00427537	-3.69928	0.0935419	0.195136	1	-3.69928
3754169	1165182	891831	3754147	-1.08648	0.0776532	0.389955	-1.06029	0.407365	0.772181	-0.42579	-0.792206	0.298304	-0.0526776	0.828611	-3.69907	-0.068749	0.524204	1	-3.69907
4044549	1402143	1066728	4044515	0.362385	-3.69852	-0.346268	-0.237335	-0.8709	0.303426	0.305973	-0.100798	-0.738895	0.763843	0.629448	0.214205	-0.438425	-0.0668389	1	-3.69852
2824881	411385	318356	2824872	0.297871	-0.483153	-0.0809482	-0.438475	0.374283	0.158257	-0.250845	0.961208	-0.256854	0.33159	0.371255	-3.69827	-0.709336	0.374886	1	-3.69827
2699258	311663	239423	2699145	0.449892	-0.351349	0.565475	-0.358913	-1.81414	-0.30333	-0.136213	0.136988	0.145879	-0.23318	0.366168	-3.69816	0.260947	0.464968	1	-3.69816
3891471	1278851	974112	3891447	-0.355915	1.4392	0.699392	-3.40207	-0.0732749	0.681828	-0.643396	-1.12255	0.31791	-0.581521	-0.582335	0.414695	-3.69813	0.235689	1	-3.69813
2551936	192964	146658	2551924	0.62926	-3.6977	0.62729	-1.278	-0.0703978	0.285116	0.393526	-0.559248	-0.372567	0.494165	0.713897	-0.975707	-0.898577	0.141818	1	-3.6977
2789325	383372	295931	2789266	0.162548	-3.69735	0.0533425	-0.0373931	0.203537	0.183257	0.11594	0.344308	-0.0480336	0.300428	-0.145105	0.00486905	0.31488	-0.00395423	1	-3.69735
3487309	947450	728854	3487299	-0.450463	0.711525	0.633885	0.165233	0.38846	-1.33748	0.0277906	-0.410906	0.181134	-0.391652	-0.219627	-3.69568	0.252036	0.711746	1	-3.69568
4028072	1389087	1056748	4028051	0.487378	-0.19839	-0.293917	-0.196703	0.0157553	-0.170745	0.493843	-3.69457	0.313857	-0.297991	-0.702361	0.172625	-0.718039	0.757631	1	-3.69457
3381444	861231	663473	3381377	0.470472	-0.678986	0.156321	0.178566	-0.372073	0.0901357	0.668257	-3.69384	-0.072914	0.21153	0.289972	-0.563527	-0.0949485	0.144198	1	-3.69384
3228247	735835	569058	3228191	0.0375449	0.474244	0.390549	-0.0556684	-0.326324	-0.574497	-1.00882	-3.69333	0.225072	-0.423447	-0.153039	0.30789	0.405011	0.567138	1	-3.69333
2817598	405728	313751	2817576	-3.69292	0.133191	0.139927	0.149815	0.140888	-0.0929426	-0.0247343	-0.430772	-0.185311	0.17972	-0.630083	0.327527	-0.159567	-0.449359	1	-3.69292
3442046	910355	700994	3442024	-0.242125	0.190608	-0.00126604	0.560681	0.0312302	0.464845	-0.158257	-0.4367	0.0966137	-0.0638899	-0.0401814	-3.69265	-0.0964778	0.280667	1	-3.69265
2606662	237115	181236	2606658	-3.69246	0.351933	0.0666188	0.136807	0.0103447	0.399495	-0.138605	-0.0375215	-0.464796	0.144854	0.654164	-0.549914	0.0199164	0.318145	1	-3.69246
3758309	1168766	894226	3758291	0.260119	-0.282471	-0.096381	0.838283	0.572186	0.289035	0.0136643	0.0670694	-0.265723	-0.402168	-3.69131	0.134231	0.681003	-0.00664899	1	-3.69131
3480175	941682	724390	3480129	0.486615	-0.165595	0.2956	-1.20533	0.264932	0.0964443	0.621692	-2.72313	-3.69081	0.481715	0.284008	-0.150947	-0.181573	0.306823	1	-3.69081
3628009	1061558	815933	3627929	-0.0516255	-0.795798	0.60371	0.282804	0.0781133	-0.000450091	-0.25905	-3.69051	-0.235394	0.712191	-0.0515197	-0.674915	-0.24746	0.126166	1	-3.69051
3212750	723240	559405	3212728	0.12256	-0.0358662	0.131803	-0.106548	0.37615	-0.327326	0.282453	-3.69029	-0.573584	0.311162	0.0558692	-0.121727	-0.330647	-0.321879	1	-3.69029
2960042	520034	401776	2960010	0.868534	-2.15084	0.674503	-0.380997	-2.13524	0.667723	-0.35478	-0.899371	-3.689	0.0442993	0.241794	-1.97362	-0.618474	1.03288	1	-3.689
3442740	910959	701359	3442706	1.16072	-2.5552	-1.89915	0.424752	-3.68783	-2.4169	0.746591	0.727	0.434252	-3.65048	-1.84625	-2.76574	0.0188739	1.17521	1	-3.68783
3231142	738395	570737	3231121	0.137433	0.0778851	0.626312	-0.169802	-1.04219	-0.567528	-3.68732	-0.700566	-1.31057	0.607545	0.250168	0.627871	0.571518	0.606013	1	-3.68732
3505831	962181	740485	3505781	-0.44895	-0.25144	0.961577	-0.225379		0.371557	0.0526919	-3.68619	-3.58782	0.967456	0.776768	0.318256	0.397193	-2.3146	1	-3.68619
3191714	706341	546528	3191695	0.291846	-0.353039	0.423235	-0.0899764	0.0095605	-0.0434086	0.152943	-3.68594	-0.157638	0.250717	0.275187	0.619958	-0.0223329	-0.551878	1	-3.68594
3935310	1314361	1000964	3935300	0.259131	-3.68497	0.490005	0.157363	0.648945	0.60672	0.266415	-0.448387	-0.593362	0.704741	-0.0316532	-2.57857	-0.942301	0.166865	1	-3.68497
3540144	989557	761666	3540136	-1.17553	-0.012321	-1.81936	-0.394679	-0.732239	-0.732881	0.195018	-0.182262	-3.68447	0.169779	0.707798	-0.250488	-0.492246	0.252907	1	-3.68447
3678554	1103378	846443	3678542	0.122067	-3.68399	-1.48903	-0.38358	0.714962	0.207308	0.316412	-0.417864	0.884978	-0.49971	0.870564	-0.781289	-1.22163	0.301288	1	-3.68399
3551941	999189	769074	3551935	-0.0656564	-0.6402	0.392131	0.282707	0.729983	-1.50159	0.229001	-3.68398	0.362695	0.100306	0.334435	-1.14929	0.0858748	0.698836	1	-3.68398
2623934	251274	191962	2623922	-3.68329	0.972537	-0.182168	0.155137	0.187576	0.104983	0.123384	0.131675	0.508099	-0.60294	-0.509447	-0.208036	0.515906	0.150401	1	-3.68329
3685077	1108586	850361	3685051	0.237415	-0.14903	0.0257352	-0.315254	-0.0995204	0.422568	0.609093	-3.68121	-0.401294	0.0102978	0.295766	-0.874277	0.378859	0.47983	1	-3.68121
3730701	1145775	877827	3730698	-0.0297414	0.288361	-0.600743	-3.68108	0.228362	-0.575476	1.17842	-1.74056	-0.86154	0.532242	0.0450532	-0.0495802	0.118679	1.1415	1	-3.68108
3777688	1185075	906028	3777470	0.17836	0.452485	0.123021	0.192469	0.302108	-0.747243	0.515185		0.00872235	-0.623348	-0.316196	-3.68087	-0.331552	0.217641	1	-3.68087
2858166	438040	339007	2858134	0.328092	-0.256131	0.985145	0.710549	0.650139	-0.724549	-3.67996	-0.324943	-0.583084	0.0989678	0.00282145	-0.267659	0.153704	0.163037	1	-3.67996
3557409	1003675	772275	3557408	0.100305	-0.282061		0.425486	-0.450938	-0.696746	0.789187	-3.67967	0.154567	0.0292099	0.115357		0.38934	-0.00391532	1	-3.67967
3564139	1009133	776328	3564071	0.483117	0.0978133	0.915489	-0.731846	0.0381472	0.660608	0.383006	-3.6793	-1.75664	-0.684098	0.457135	-0.279997	-2.28265	0.333587	1	-3.6793
3150679	673339	521156	3150663	0.347031	-0.225591	0.0653227	-0.904982	-0.0341239	1.29955	0.289545	-3.67929	-2.27102	0.348057	-0.0558215	0.218477	-1.18953	0.123414	1	-3.67929
2457756	116365	87249	2457711	0.427738	-0.798837	-0.631721	0.05412	0.227875	0.348411	0.572041	0.408103	-3.67893	-0.355684	-0.884477	0.326271	-0.759961	-0.983238	1	-3.67893
3396029	872887	672448	3396003	0.0612902	-0.365409	0.350802	-3.6787	0.0697524	-0.210842	0.403483	-1.51248	0.51468	0.160986	0.0894785	-0.372205	-0.322101	0.493942	1	-3.6787
2330194	12480	9224	2330133	0.0446678	-0.57496	-0.0363745	0.134048	0.636972	0.0489916	-0.790306	-3.67801	-0.295956	0.761925	0.471025	-0.618547	0.172986	-0.105082	1	-3.67801
3732378	1147117	878856	3732373	0.489443	-0.17854	0.408988	-0.0263619	-0.127185	0.326144	0.293205	-0.275095	-0.310172	0.428793	0.588165	-3.67793	-0.497881	-0.778256	1	-3.67793
2376331	50512	37665	2376299		-3.67687	-0.43717	-1.00054		-0.166649	0.378376		-0.671066	0.100065	0.130276	-0.0349563	-0.528336		1	-3.67687
3442534	910786	701247	3442514	-0.0945703	-0.295897	0.441492	-0.338622	0.0151312	-0.523585	0.600241	-3.67686	-2.78775	0.166695	0.29301	0.605734	-0.0771765	0.173101	1	-3.67686
2808779	398609	308118	2808748	0.396884	-0.0741696	0.814588	-1.02059	0.198021	-0.845316	0.209254	-3.67512	-0.412486	0.147401	0.0580483	-0.731189	-0.791441	0.397704	1	-3.67512
3334785	822985	635419	3334783	0.205528	-0.681413	0.030502	-3.67504	0.171368	0.149333	0.432362	0.229639	-0.0294822	0.37871	0.351911	-0.452169	-0.935389	0.227035	1	-3.67504
2488373	141552	106749	2488252	-0.236406	-0.316308	-0.379877	0.0427214	-0.62519	0.0245904	-0.437006	-3.67475	-0.186755	1.09111	0.125747	-0.435712	-0.65079	0.156222	1	-3.67475
3483248	944198	726277	3483159	0.591609	-0.387494	0.257709	0.149152	0.232126	0.464924	-0.495667	-1.08977	-3.67405	-0.12796	-0.0812784	0.275475	0.0347863	0.376086	1	-3.67405
3823560	1222175	934586	3823554	0.53709	0.173912	0.0400159	0.25174	-0.0316418	-0.183351	0.6867	-3.67288	-0.72951	0.148425	0.389113	-1.21161	-0.251242	-0.0282817	1	-3.67288
3119095	648068	501370	3119017	0.320604	-3.67214	-0.0844424	0.690107	0.60094	0.488635	0.197199	-0.614702	-0.285933	-1.41971	-1.82072	-0.0194808	-3.05477	-2.29391	1	-3.67214
3296542	791523	611886	3296512	-3.67205	-0.0788775	-0.0135422	0.346917	0.442005	0.0141476	0.392448	0.267698	0.174426	0.167315	-0.114299	-0.84675	-0.355203	0.0913573	1	-3.67205
3028586	575365	444607	3028217	1.45362	-0.59043	0.0523925	-1.16517		-0.619473	-0.243768	-3.67181	0.459222	-0.407508	-0.499071	-1.45743	-0.412205	1.47049	1	-3.67181
2758700	359099	276405	2758686	-0.209974	-0.595274	0.374507	-0.516498	-0.637589	-0.14675	0.683116	-3.67145	0.315519	-0.0832034	0.596219	-3.04632	-0.12159	0.800145	1	-3.67145
3037267	582461	449877	3037251	0.394381	-0.474296	1.06264	-3.67097	-1.19179	0.498259	0.720487	-0.749902	-0.0719547	0.46007	0.278222	-0.442537	-0.444277	-0.0199351	1	-3.67097
3362222	845493	651982	3362191	0.479529	0.292049	-0.266416	-0.534685	-1.16664	-0.742912	0.131729	0.206505	-3.67075	-0.939623	-0.359194	0.0537153	-0.125998	0.981537	1	-3.67075
3450256	917040	705938	3450234	-0.139142	-3.67046	-2.69147	-0.0244714	-2.31728	-1.57039	1.03578	-1.41695	-1.61112	-1.38378	-1.62231		-0.385655	1.03226	1	-3.67046
3938636	1317104	1002834	3938384	0.384834	-0.0547907	-0.450424	-1.66849		0.729722	-0.715061	-3.66947	-1.01535	-0.0958537	-2.9946		-0.376449	0.599788	1	-3.66947
3816178	1215974	930356	3816153	-0.0741227	-0.425445	0.529402	0.0934501	-0.808971	0.311993	0.583296	-3.66904	-0.254871	0.556374	0.135387	-0.94274	0.204394	0.571208	1	-3.66904
2725416	332631	255671	2725381	0.731646	-0.100832	-0.218301	-0.44039	-0.319636	0.634423	0.431759	-3.66887	-0.139	0.241413	0.0560404	-0.377049	-0.143593	0.283876	1	-3.66887
3059523	600195	463726	3059464	-0.0679097	-0.358667	0.156327	0.241212	-0.074628	-0.622238				-0.163475	0.319664	-3.66876	0.306341	0.263673	1	-3.66876
[truncated: 9,288 more rows]

## Sheet: Breast cancer cell lines
probeset_id	psr_id	exon_cluster_id	transcript_cluster_id	3 MM157	5 HCC1937	7 CAMA1	1 MPE600	6 ESVA-T	8 MM435S	9 OCUB F	10 SKBR5	11 MM453	12 MM468	2 MM436	4 MM134	min
2315588	362	268	2315554	1.25304	-0.419941	-1.49672	0.872634	0.896004	-0.422122	-0.049533	0.181475	1.07021	-1.05196	-4.6718	-0.0972612	-4.6718
2315594	368	270	2315554	-2.11056	2.02113	-2.94892	-3.13871	-3.60627	1.5833	-1.95353	-3.21702	-0.899488	-3.8083	-7.57536	-4.29008	-7.57536
2315640	410	297	2315633	-0.0401762	0.156636	-0.828691	-0.318143	0.0563632	0.787586	0.382259	0.186595	0.807525	0.502751	-1.87288	-2.49052	-2.49052
2315697	454	318	2315674	-3.39063	-0.543042	-1.19732	-1.67785	-0.874468	1.11734	0.398629	0.113894	-4.19629	0.754613	0.476248	0.520503	-4.19629
2315707	464	325	2315674	1.36645	-0.534704	1.30996	1.61319	1.22866	-1.05598	-0.303985	0.225943	-2.36389	-1.91721	0.41666	0.213232	-2.36389
2315708	465	325	2315674	0.776739	1.99373	1.16266	1.12813	0.949941	-3.2628	-0.266079	-1.68289	-2.45571	0.11604	-0.46954	0.111171	-3.2628
2315745	498	345	2315739	0.119751	-0.360831	-0.244985	-0.0194257	0.330305	-6.74273	-0.644323	0.285562	0.474843	0.0345007	0	0.222581	-6.74273
2315754	507	349	2315739	-0.339752	-1.7094	0.621641	-0.408002	1.01866	-1.90719	-0.309553	0.584597	-5.93791	0.256744	0	-0.470078	-5.93791
2315899	614	418	2315894	0.17092	-0.689179	-0.506832	0.722018	1.26889	-6.12024	-1.85868	1.64814	-0.313325	0.534485	-1.21954	-0.948541	-6.12024
2315956	666	445	2315951	-1.74804	-0.300961	0.282833	0.78911	0.435015	-0.237982	0.955022	-0.381933	-5.24007	-0.025396	0.305589	-1.0751	-5.24007
2315960	670	449	2315951	-1.01882	-0.454384	0.795693	-0.112009	1.08392	0.744345	-1.75167	0.484285	-1.64597	-2.08432	0.203155	-1.42623	-2.08432
2315963	673	450	2315951	0.0767614	-0.271966	0.113209	0.00769199	-0.0772418	0.537216	-0.0444765	0.56203	-3.03573	-0.372363	-0.172099	0.0675467	-3.03573
2315966	676	451	2315951	0.130095	0.207895	0.696984	0.297544	0.690111	0.597896	-0.777466	0.0308978	-5.50879	-0.79137	-0.348638	-1.05483	-5.50879
2315967	677	452	2315951	0.362458	0.387277	0.883724	0.38588	0.620824	0.345335	-2.10911	0.447318	-1.3374	-1.82712	-0.738263	-0.948102	-2.10911
2315969	679	454	2315951	0.597468	0.519441	1.32048	0.21658	0.941272	-1.10487	-2.1265	-0.0586548	-5.95991	-1.81398	-0.160297	-1.40513	-5.95991
2315970	680	455	2315951	-0.822342	-0.0682293	0.695823	-0.219589	1.09407	0.842153	-2.39529	0.366815	-2.62521	-1.34591	-0.294061	-0.971821	-2.62521
2315979	689	456	2315951	-0.260732	-0.0932805	0.939977	0.497639	0.789747	0.0722444	-2.11167	0.260792	-0.10791	-1.22816	-0.751157	-0.638042	-2.11167
2315980	690	457	2315951	-0.857575	-0.106267	0.384857	0.327056	0.298119	-3.87542	0.614625	0.0840098	0.409501	-0.99848	0.46013	0.101246	-3.87542
2315982	692	457	2315951	-0.170379	0.278533	0.475278	0.536529	1.00896	0.0857576	-0.882881	0.0837586	-6.77143	-2.00248	0.0642811	-0.624257	-6.77143
2315983	693	458	2315951	-0.360958	-0.526857	0.523062	0.602464	0.706788	-2.60848	0.37356	-0.251233	-0.211998	-0.979968	0.49012	-0.28141	-2.60848
2315994	704	464	2315951	-0.665777	0.240098	0.399984	0.246216	1.01064	-0.193569	-6.80935	0.652429	-0.833212	-1.8446	0.280468	-0.403752	-6.80935
2316015	725	475	2315951	0.0800562	-0.608352	-0.356557	0.665576	1.21934	-1.16751	0.552914	-6.06127	0.826799	0.0125958	-0.324812	-1.45192	-6.06127
2316019	729	478	2315951	-0.935231	0.70261	0.525758	0.379963	0.891039	0.253168	-0.691658	0.346773	-1.26876	-2.01858	-0.77118	-0.548203	-2.01858
2316022	732	479	2315951	0.589289	-0.191523	0.0727463	0.497947	0.0615658	0.32511	-0.0894881	-0.217906	-6.83246	-0.35124	-0.0686067	0.248818	-6.83246
2316024	734	481	2315951	-0.195807	-0.0138225	0.763671	-0.0165417	0.822182	0.509671	-5.94897	0.689319	-3.85396	-1.32201	0.0815525	-0.713359	-5.94897
2316027	737	484	2315951	0.218712	-0.151399	0.789	0.459156	0.984757	0.468091	-1.00103	0.112523	-6.04852	-2.73554	-0.422403	-0.580553	-6.04852
2316028	738	485	2315951	-0.0525129	0.518192	1.12561	-0.450552	0.992737	-0.817459	-0.853551	0.45677	-6.11316	-1.64944	-0.51251	-0.614643	-6.11316
2316035	745	489	2315951	-0.425074	-0.0595127	0.713886	0.520968	1.221	0.449908	-2.70118	-0.0785527	-3.79796	-1.59418	-0.584062	-0.426368	-3.79796
2316036	746	490	2315951	-1.34967	-0.113785	0.675316	-0.089644	0.944204	0.549853	-1.35884	0.336925	-3.18282	-2.08918	0.321611	-0.360756	-3.18282
2316047	757	495	2315951	-0.186595	0.0969097	0.369483	0.156846	0.906751	0.570963	-3.92091	0.155251	-0.318504	-1.00116	-0.740803	-0.0351271	-3.92091
2316048	758	496	2315951	0.52531	0.201412	-0.0577848	0.381682	0.839836	-0.994923	-1.48819	0.719522	-4.29059	-0.671651	-0.168591	-0.0959655	-4.29059
2316059	769	504	2315951	0.22848	0.800347	0.391937	0.0828643	1.00034	-0.246649	-1.52681	0.0437408	-3.12396	-1.55174	-0.520961	0.0212985	-3.12396
2316106	812	530	2316069	0.746133	0.382337	1.27782	0.390853	0.0698756	-6.21423	-1.70256	-0.206314	-6.31424	-5.35797	-1.89723	0.757812	-6.31424
2316232	904	593	2316218	0	0.796002	0.659209	0.696932	-0.282696	-5.84593	-1.02948	-1.06918	0.0183245	0.467741	-0.0897888	0.179093	-5.84593
2316275	941	621	2316245	0.913251	0.320658	0.463902	0.52902	0.376491	-4.82394	-0.688001	-0.577414	-1.80546	-0.731068	-0.679102	0.6008	-4.82394
2316280	946	625	2316245	0.215771	0.224412	0.232768	0.61616	0.670439	-2.916	-3.19295	0.565425	-0.115868	0.227117	-1.10283	-0.446682	-3.19295
2316300	966	639	2316245	0.111765	0.0965355	0.0789448	0.170725	0.0519127	0.688708	-2.75462	0.15555	0.643661	-0.963202	-1.13176	-0.117897	-2.75462
2316304	970	643	2316245	0.360774	-0.209002	0.715184	-0.0783436	0.387544	-2.94212	-0.117837	0.0290956	-0.114889	-0.706461	-1.11488	0.432947	-2.94212
2316391	1040	686	2316379	-0.447616	0.265242	0.449012	0.308517	0.819227	-5.92498	-0.536117	0.546602	0.827835	-1.53155	-0.274109	-0.23939	-5.92498
2316449	1098	726	2316379	0.722085	0.147151	-0.0272892	0.606079	1.59652	-0.945867	-0.855576	0.807094	-1.49565	-1.51177	-4.69355	-1.53875	-4.69355
2316457	1106	730	2316379	-0.247488	0.0565347	0.192438	0.514602	0.889716	-2.68675	-0.0426285	-0.329281	0.948232	-1.40618	0.151553	-0.45035	-2.68675
2316460	1109	733	2316379	-0.0949158	-0.383881	-0.983238	-0.211917	1.60511	0.0466108	0.563584	0.892019	-0.737498	-0.977882	-2.94868	-1.9433	-2.94868
2316720	1323	873	2316605	-0.981624	-0.942005	0.17484	0.366829	0.183343	0.0033886	-1.37928	-2.25123	1.76233	0.407879	0.284486	-1.21324	-2.25123
2316722	1325	873	2316605	-0.242255	0.0584971	0.292167	1.04527	0.693066	-1.87831	0.503177	-6.2656	0.163961	0.551228	-0.2958	-1.57177	-6.2656
2316756	1355	887	2316746	0.245769	0.15394	0.0485035	0.66541	0.189008	0.368277	0.027785	-0.693128	0.946376	-3.09268	-0.804088	0.337789	-3.09268
2316758	1357	888	2316746	0.515068	-0.329135	0.452523	0.931701	0.873528	-0.147836	-0.6854	0.258928	-5.64252	-2.19299	0.179831	-0.162075	-5.64252
2316759	1358	889	2316746	0.71385	-0.669793	0.90993	0.650062	0.835499	-3.34661	-1.17179	1.29246	-2.06058	-2.433	-1.48434	-0.643017	-3.34661
2316765	1364	891	2316746	-0.0542776	-0.377507	0.985731	0.216513	0.636257	0.460744	-2.15172	0.613775	-1.47589	-1.35054	-0.56406	0.11724	-2.15172
2316766	1365	891	2316746	0.532807	-0.120067	0.731586	0.720378	0.646687	-2.33287	-0.53255	0.160324	0.0951178	-1.91724	0.055659	-0.000605199	-2.33287
2317067	1602	1077	2316953	0.208065	-0.102794	-0.34019	-0.0576161	0.191905	-3.85244	0.265902	0.559625	-1.60916	0.339127	0.327966	0.294514	-3.85244
2317129	1664	1126	2316953	0.305734	0.103955	-0.0940004	-1.08471	0.168687	-0.146325	1.09951	0.606375	0.40363	-3.87658	-0.167281	-1.08862	-3.87658
2317158	1693	1145	2316953	0.10443	0.260567	0.442625	-0.339385	0.316221	-7.71552	-1.73631	0.357781	0.973932	-0.338427	-0.621019	0.0216062	-7.71552
2317167	1702	1153	2316953	0.352577	0.297251	-0.106271	0.395351	-0.0953775	1.51128	0.273373	-0.758939	-2.03434	-0.115965	-1.47243	-0.508913	-2.03434
2317176	1711	1161	2316953	-0.609474	-0.721707	-0.0066992	1.20991	1.14341	0.605415	-4.00931	-4.51869	0.13141	0.592631	0.0651674	-0.855532	-4.51869
2317262	1777	1205	2317246	-2.22359	-0.129397	-0.149925	-0.175759	1.43245	-5.73005	-0.23706	0.166463	0.612309	-0.340156	-0.586534	0.941775	-5.73005
2317269	1784	1210	2317246	-0.582638	0.0137548	-0.59191	-0.378776	1.49523	-2.1115	0.810069	0.492281	-1.16479	0.0542864	-0.950604	0.580787	-2.1115
2317270	1785	1211	2317246	1.56679	0.980638	-1.46533	-2.37038	0.624392	1.39824	0.269767	0.547161	1.21267	0.245607	0.319678	-0.103288	-2.37038
2317277	1792	1214	2317246	-3.44404	-2.47923	0.770369	0.808294	-3.46669	-1.75784	-2.12084	-2.61127	-2.26868	-1.3912	-1.06837	-1.91669	-3.46669
2317288	1803	1219	2317246	1.12851	0.376465	-1.77324	-2.12104	-0.113968	0.840105	1.16568	0.788235	0.111786	0.442765	0.59482	0.160352	-2.12104
2317388	1890	1284	2317317	0.482324	-0.380505	-0.806331	0.163851	-0.506896	-2.97371	0.0794112	-0.554938	0.857579	0.0025794	0.318901	0.548124	-2.97371
2317394	1896	1290	2317317	-1.90907	-1.22769	-1.26377	-0.894101	-2.90095	-0.449284	1.0922	-0.424948	-1.43514	1.36052	0.99878	0.54367	-2.90095
2317446	1946	1336	2317434	-0.395365	0.407774	0.700443	-0.126461	-0.139378	-6.89652	0.984427	0.265802	-4.11327	-2.91814	-1.0963	1.26821	-6.89652
2317447	1947	1337	2317434	-0.695459	0.0787274	0.567506	0.0752134	0.695552	-3.16974	0.412079	-0.529521	-0.0566987	-1.56151	-0.108536	0.836096	-3.16974
2317476	1968	1352	2317472	0.151533	0.703849	0.0793982	0.496261	0.388495	-2.71116	0.0894884	-0.644065	-1.90604	-2.17636	0.375185	1.22705	-2.71116
2317485	1977	1357	2317472	-2.26716	-0.329071	-1.07598	-1.86117	-0.56635	0.684604	-0.70105	-1.19743	-1.86428	0.423669	1.49138	0.406591	-2.26716
2318100	2510	1803	2318086	-0.0427287	-0.240622	-0.221176	0.971866	0.675292	-0.920013	0.116393	-5.87895	-0.0759858	-0.729699	0.611851	-0.237492	-5.87895
2318125	2535	1823	2318086	-2.4648	-1.39733	-2.14851	-1.08474	-3.4881	-2.49794	-3.31979	-0.102147	-1.52079	-2.83867	2.32094	-0.933012	-3.4881
2318263	2643	1891	2318257	-0.561513	-2.70974	-3.07624	-0.783884	-1.61647	0.762301	1.00252	0.456857	0.40726	0.562882	0.0785882	-0.600322	-3.07624
2318265	2645	1893	2318257	0.870145	-1.40827	0.736435	0.608734	1.18219	-1.16521	-4.74342	-1.19081	-5.80814	-0.292699	0.351003	0.748526	-5.80814
2318280	2660	1906	2318257	1.56915	-0.813996	0.473636	1.13549	0.460867	0.876925	-0.989768	-0.918365	-2.09341	-0.398721	-2.67172	-1.62507	-2.67172
2318294	2674	1913	2318257	-1.26116	0.208153	0.650233	0.243007	0.0513144	-3.30181	1.11666	-5.70974	-0.532281	-0.198625	0.802867	0.238989	-5.70974
2318296	2676	1915	2318257	-0.566661	-0.255304	-1.4377	-1.18952	0.0724314	2.60725	-5.06888	1.19155	-6.13726	-2.63165	-1.74481	-1.15132	-6.13726
2318311	2691	1922	2318257	-1.44212	-0.294547	-0.524145	0.936322	0.156808	-6.15251	0.280245	0.923324	-1.63775	-0.082723	-0.641826	0.957241	-6.15251
2318375	2742	1960	2318364	0.849423	-0.0181829	0.48949	0.339818	0.46547	1.24608	-0.485926	1.0595	0.275741	-4.54251	-1.54246	-0.307146	-4.54251
2318408	2772	1973	2318398	-0.000935833	0.316904	0.0829315	-0.0163662	0.243833	-3.5147	-0.473922	0.834565	0.0613883	-0.403123	0.269151	-0.0439993	-3.5147
2318412	2776	1975	2318398	-0.128404	-0.00707398	0.646398	-1.21775	0.475094	0.889272	-0.315386	-0.677614	-4.09047	-0.309998	-0.258964	0.74344	-4.09047
2318647	2991	2156	2318637	0.244093	0.368382	0.0687125	-0.262002	0.334599	0.0439045	-2.09969	0.32811	-1.79557	-0.929123	0.18659	0.43515	-2.09969
2318660	3003	2162	2318656	-0.311445	-0.239575	-0.183656	0.189719	0.610588	-0.314443	-0.0165507	-2.24192	1.2609	-0.652708	-0.0674248	-0.837581	-2.24192
2318661	3004	2163	2318656	0.630808	0.903789	-1.32055	0.425826	-0.623304	-2.84957	0.511537	-2.88968	-0.380004	0.0422973	-1.79101	-0.0667987	-2.88968
2318663	3006	2164	2318656	-0.353955	0.359614	-0.48013	0.762937	0.0708341	-0.60179	0.462007	-5.56649	-0.191308	-0.483927	-0.535124	0.0520667	-5.56649
2318667	3010	2166	2318656	-0.318204	0.324057	-0.745068	0.224167	-0.154434	-0.0532566	0.718513	-5.83818	-0.332739	-0.21629	-1.25147	-0.159772	-5.83818
2318673	3016	2171	2318656	-0.465316	0.33398	-0.671579	0.185109	0.185934	-2.81646	0.319365	-6.04929	0.862393	-0.503998	-1.95046	0.0326163	-6.04929
2318675	3018	2173	2318656	-0.154416	0.895683	-1.40639	0.0726683	-0.229826	0.737622	0.477019	-4.00836	-0.715858	-0.409492	-0.242696	-0.514866	-4.00836
2318682	3025	2178	2318656	-0.219607	0.157732	-0.943865	0.672394	0.0845109	-4.14877	-0.207025	-2.94735	0.661629	0.154504	-1.91259	0.311294	-4.14877
2318687	3030	2183	2318656	-0.440743	0.054843	-0.121218	0.251552	0.23295	-1.03587	0.205619	-5.2574	-1.08726	-0.096586	-1.32083	1.03918	-5.2574
2318693	3036	2186	2318656	0.119301	0.373947	-0.836624	-0.602673	0.20591	-0.0581512	0.968305	-0.52646	0.061538	-0.241098	-2.55226	-0.224923	-2.55226
2318696	3039	2188	2318656	0.185787	0.0237777	-0.521118	-0.247538	0.171995	-1.90238	-0.342314	-3.24316	0.463268	0.145644	-0.418197	0.236447	-3.24316
2318702	3045	2189	2318656	0.0881075	0.407812	-0.493198	-0.200408	-1.27503	-2.04477	0.643913	-0.492931	-0.695059	0.494264	-1.12296	0.468097	-2.04477
2318708	3051	2191	2318656	0.662307	0.604912	-0.611634	0.480566	-0.295502	0.510745	-0.355549	-3.30726	0.274234	-0.175196	-4.25012	-0.27269	-4.25012
2318743	3080	2209	2318736	0.237588	0.210368	0.11504	0.215499	0.437805	-0.760844	-1.15427	0.433566	-3.07435	-1.39077	0.328361	0.42027	-3.07435
2319279	3446	2517	2319252	-0.561176	-0.488249	0.561902	0.572764	0.802963	-0.29778	-5.72938	0.646097	0	-0.944742	-0.306075	-1.28416	-5.72938
2319359	3513	2569	2319340	0.107713	-0.496194	-0.153476	-0.35735	0.384138	0	1.02372	0.23676	-6.0873	-0.230284	-0.922112	-0.897629	-6.0873
2319361	3515	2571	2319340	0.616543	-0.133387	0.203202	-1.61889	0.381221	0	-2.06772	0.185303	-0.418881	-0.327421	-1.33791	0.33677	-2.06772
2319362	3516	2572	2319340	-0.0937666	0.0101171	0.526766	-0.168517	0.376173	0	-1.39257	0.758754	0.334893	-0.904117	-2.38227	-0.670859	-2.38227
2319371	3525	2576	2319340	0.327158	-0.391354	0.187286	-0.821782	0.361645	0	0.695429	0.0547596	-1.1125	-0.0562586	-2.07419	-1.50414	-2.07419
2319375	3529	2577	2319340	-0.620768	-0.0725886	-0.448334	0.0876615	0.219476	0	-0.188168	-0.113861	-6.36346	0.113601	1.14057	0.515337	-6.36346
2319377	3531	2577	2319340	0.171601	0.0614746	-0.0343132	-3.08087	0.230966	0	0.0791381	1.17221	-5.2915	-0.510402	-0.788499	-0.348881	-5.2915
2319448	3595	2625	2319423	0.354837	0.401809	0.410713	0.764689	0.310176	0.239115	0.905157	0.140403	-4.79418	0.256293	-1.22292	0.010483	-4.79418
2319452	3599	2628	2319423	-0.277432	-0.318626	-0.971766	-0.370325	-0.206567	1.45983	0.681228	0.615074	1.54342	0.673965	-3.07839	-1.00147	-3.07839
2319453	3600	2629	2319423	-0.683695	-0.867774	0.61375	0.362382	0.660819	-5.92421	1.6086	-1.34596	0.361178	0.177157	-0.661091	0.731026	-5.92421
2319465	3612	2639	2319423	-3.25899	-4.32246	-4.18745	-3.35027	-4.28027	-3.02872	-2.47987	-2.74599	-4.35367	-6.48591	1.66796	-4.35361	-6.48591
2319466	3613	2640	2319423	1.00311	1.02497	-5.85825	-2.18065	-3.11061	1.5125	-5.94456	-1.76891	-5.00203	-5.61042	0.506431	-5.77445	-5.94456
2319467	3614	2641	2319423	-0.21983	0.694731	-1.28072	-1.46782	-0.518654	-0.664453	-1.98784	-5.10979	-5.49993	-0.0536214	1.31404	-2.29139	-5.49993
2319581	3712	2718	2319560	-0.403609	0.675819	0.273474	0.0726561	0.187766	-4.24833	0.369772	0.338015	-1.17309	0.343824	-0.141118	0.254312	-4.24833
2319588	3719	2721	2319560	-0.589989	1.23629	0.604196	0.25492	-1.7577	-5.69845	-0.397985	-0.376233	-0.42324	-0.89518	0.835488	1.04222	-5.69845
2319597	3728	2727	2319560	0.524856	-0.291399	-1.06275	-0.176433	0.62194	0.233528	-0.103605	0.550382	-4.24899	-0.179439	-0.635211	-0.258359	-4.24899
2319598	3729	2728	2319560	0.634464	-0.103668	-2.1049	-0.386387	0.38446	-0.179906	0.699629	0.264092	-1.70869	-0.246369	-1.12223	-0.244044	-2.1049
2319599	3730	2729	2319560	0.291125	0.228149	-3.3527	0.0475788	-0.0238778	-0.111049	-0.308126	0.13169	0.00646911	-0.179648	0.071874	0.0403815	-3.3527
2319617	3748	2742	2319560	0.28455	0.45455	-1.32409	0.0779256	0.0346791	0.132484	0.293394	0.266296	-3.70496	-0.202804	0.140867	-0.288258	-3.70496
2319693	3820	2798	2319661	1.05793	0.307035	0.482305	-1.48417	-0.0535289	1.15283	-0.675336	0.0338759	-1.03956	-0.688015	-3.90707	-0.561301	-3.90707
2319695	3822	2800	2319661	0.927782	0.466856	-0.0814559	-0.910124	0.00337555	-0.241873	0.736242	-0.592192	-2.28567	-1.26886	-0.325862	-0.525795	-2.28567
2319701	3828	2804	2319661	0.669289	0.409518	0.130649	-0.0266902	0.433449	-5.81125	-0.48594	-0.123119	-2.66507	-0.423375	0.798168	-0.233633	-5.81125
2319704	3831	2806	2319661	0.894641	0.451041	0.317758	0.089089	0.24293	-4.9575	-0.316997	-0.722506	-1.06006	-1.90124	0.0731007	0.039792	-4.9575
2319710	3837	2810	2319661	1.08343	0.220597	0.0179889	-0.173603	-0.531048	0.499166	-0.569376	0.325714	-1.05399	-0.542367	-2.3437	-0.569822	-2.3437
2319711	3838	2811	2319661	-0.155528	-0.186531	-0.326262	0.0902029	-0.434157	1.45598	-2.19141	-0.130805	1.432	-0.649099	-0.323493	-0.612581	-2.19141
2319717	3844	2814	2319661	0.83457	1.19678	0.00377399	-0.310982	-0.442734	0.155571	-1.63934	-0.285437	-3.30413	-0.352296	0.968988	-0.661218	-3.30413
2319719	3846	2814	2319661	0.847346	1.46982	0.26999	-1.16117	-0.164061	0.0533284	-3.02247	-0.392513	-1.20416	0.163625	0.602413	-1.21053	-3.02247
2319726	3853	2816	2319661	0.339388	0.257005	-0.0192775	-0.0154482	0.0686447	-5.04453	0.891206	0.0791417	-5.86162	-0.402317	0.259837	-0.242167	-5.86162
2319730	3857	2818	2319661	0.0047492	-0.0130984	-0.263952	-0.223779	-0.142434	-2.50129	0.558717	0.346259	0.828788	-0.659634	-1.62343	-0.248755	-2.50129
2319752	3879	2835	2319661	0.0746205	-0.0371206	-0.548763	0.754297	0.512865	-1.97275	0.78129	0.23593	-4.19325	-1.10897	-0.291185	-0.103786	-4.19325
2319754	3881	2837	2319661	0.279514	-1.3491	-0.427071	0.15258	-0.0510907	-2.19428	0.349748	0.802177	0.212302	-0.380446	-0.325341	-0.0387933	-2.19428
2319767	3894	2848	2319661	0.359765	-0.103251	-0.18853	-0.0604902	0.183094	-4.16782	0.175538	-0.95935	0.653328	-0.453966	-0.640557	0.208317	-4.16782
2319772	3899	2849	2319661	-0.325399	-0.071039	0.120518	0.576711	0.315383	-2.24415	-0.583708	0.175171	-0.608206	-0.0151529	-0.0299876	0.633259	-2.24415
2319773	3900	2849	2319661	-0.376891	-0.828224	0.115109	0.431474	0.505385	-3.0735	0.133226	0.000909365	-1.0204	0.405753	0.214084	0.503006	-3.0735
2319776	3903	2850	2319661	-0.362362	-0.444072	-0.121132	-0.0979287	0.387194	-5.88977	0.271133	-1.13342	0.703127	-0.0680429	0.12344	0.584174	-5.88977
2319785	3912	2856	2319661	0.324683	-0.326179	-0.436868	-0.326042	0.195151	-5.54903	1.08299	-0.15135	-1.44784	-0.486061	-0.909512	0.455207	-5.54903
2319804	3923	2866	2319802	0.294771	0.144709	-0.962658	0.60817	0.0911415	-3.94544	-0.24161	-0.0701061	0.572773	-0.631818	-0.2717	-0.301051	-3.94544
2319806	3925	2867	2319802	0.715862	0.609884	-1.43591	0.106263	0.108607	-0.54824	-2.74793	0.613562	0.742351	-0.71927	-1.20294	-0.796015	-2.74793
2319841	3959	2889	2319832	0.271321	0.278034	0.968924	0.532948	1.02172	-1.63002	-0.688119	-2.19022	-5.67688	-0.885295	-0.748575	0.170252	-5.67688
2319884	3996	2910	2319881	0.0904814	-0.517701	-0.168139	-0.0378978	-0.727156	1.1509	0.160252	0.344845	0.642655	0.411387	-7.15618	-0.147332	-7.15618
2320060	4151	3047	2320048	-0.011572	-0.240603	0.102045	0.226728	0.362501	-0.315513	-2.18251	-0.465621	-1.26306	-0.133707	0.457873	0.495532	-2.18251
2320063	4154	3048	2320048	0.887219	0.718998	-0.513907	-0.347467	0.572931	-5.74515	-0.423406	0.75747	-0.842615	-0.386505	-0.380032	-0.555273	-5.74515
2320353	4362	3216	2320347	1.56647	-0.485016	-0.0994389	-0.354757	-0.844195	0.0616931	0.822145	0.415923	0.0178782	-1.84794	-6.34091	-0.0960832	-6.34091
2320359	4368	3219	2320347	1.24877	-0.169547	0.448925	0.234696	0.0628268	0.0340522	0.130657	-0.0177921	-3.51969	-1.28764	-1.332	0.0914882	-3.51969
2320364	4373	3222	2320347	-2.4042	-1.09871	0.260532	0.777526	0.673887	-2.18668	-1.59613	-0.972041	0.118864	1.23043	0.305925	0.339837	-2.4042
2320378	4386	3229	2320374	0.468641	-0.676536	0.0481587	0.158378	0.0648528	-5.14642	0.493934	-0.0539604	-0.87599	0.283245	-0.133753	-0.402114	-5.14642
2320407	4411	3246	2320392	-3.08786	0.500616	-0.79097	-0.85881	-0.244887	-0.182802	0.490231	0.668298	-1.26515	-0.0314379	1.10374	0.325598	-3.08786
2320417	4420	3252	2320411	0.00561904	-0.592212	0.422834	0.188196	-0.423042	-3.46915	0.625561	-0.787336	0.793011	0	-0.328965	0.618366	-3.46915
2320483	4480	3295	2320472	0.253184	0.0890751	0.303101	-0.0813846	0.507322	0.181375	0.0956784	0.294686	-2.14514	-0.109459	-0.301806	-0.580422	-2.14514
2320486	4483	3298	2320472	0.982419	-0.343071	-0.31293	0.314618	0.335786	-2.73749	-0.87526	0.44199	-0.995759	-1.5106	0.656833	-0.380633	-2.73749
2320498	4495	3306	2320472	-0.0897466	0.163204	-0.850773	-0.19933	0.476321	1.44604	-0.451573	-1.10686	-5.11007	-0.805632	0.332246	0.00618985	-5.11007
2320500	4497	3308	2320472	1.3861	-0.444989	-0.235288	0.159455	-0.0594368	-3.98651	-0.183185	0.22077	-0.606477	-0.852071	0.61529	-1.83203	-3.98651
2320510	4507	3314	2320472	0.548704	0.382518	-0.253533	-0.077954	0.178433	-0.995497	0.605942	0.715352	-5.32232	-1.75114	0.261513	-0.491183	-5.32232
2320512	4509	3315	2320472	0.459445	0.301108	0.542206	-0.551856	-0.0307988	0.360847	0.187657	0.0629991	-2.28263	-0.364496	-0.276204	-0.22153	-2.28263
2320589	4579	3357	2320581	0.602664	-0.337122	-0.781482	0.0774711	0.109382	0.736124	0.687126	-1.15943	-2.1389	-0.632462	-1.3755	-0.304404	-2.1389
2320591	4581	3358	2320581	0.207273	-0.0242058	-0.0455175	0.653316	0.376541	-0.46022	-0.0609643	0.0827419	-2.25956	-1.05049	0.214249	-0.265145	-2.25956
2320606	4596	3370	2320581	0.495401	0.0803922	-0.337602	-0.707302	-0.0308826	0.564646	-1.50457	0.176127	-2.0411	-0.594572	0.386421	-0.03777	-2.0411
2320610	4600	3373	2320581	0.587833	0.385909	0.00711476	-0.637235	-0.127824	0.744754	-1.42808	0.886512	-1.7093	-0.679701	-2.88497	-1.13015	-2.88497
2320612	4602	3374	2320581	0.596263	0.243296	0.13849	-0.19532	-0.171634	-2.48574	0.00316174	0.0762018	1.04958	-0.308428	-0.0614234	-0.557365	-2.48574
2320646	4635	3400	2320619	-0.0894972	0.165801	-0.0755086	-0.0555455	-0.0230732	-2.76393	-0.0654535	0.0120629	0.409893	0.349362	0.262624	-0.131434	-2.76393
2320663	4651	3411	2320657	0.623894	0.561063	0.629259	0.258772	0.284156	-0.137024	-0.353896	-0.96135	-5.04824	-1.07333	0.264995	0.0739537	-5.04824
2320665	4653	3413	2320657	-1.60257	-0.397256	-2.35224	-0.508733	0.674944	-3.66805	1.1706	1.25402	1.41186	-0.693159	-5.76121	-1.62567	-5.76121
2320667	4655	3413	2320657	0.945609	-0.19383	1.35948	0.353468	0.0152834	-0.726378	-2.64557	-2.16929	-5.02614	-0.948854	0.059199	0.267135	-5.02614
2320672	4660	3414	2320657	0.639394	-0.170746	1.23089	0.0659588	0.604422	-6.0095	-0.321646	-1.00243	-1.44916	-0.656925	0.249281	-0.44791	-6.0095
2320686	4673	3420	2320683	-1.69829	-0.0667383	-0.132997	0.738191	-0.130828	0.487441	-0.604579	-2.53268	-0.831391	0.868133	0.622728	0.518984	-2.53268
2320698	4685	3432	2320683	-0.122823	0.0911822	0.694887	-1.10322	0.0039288	0.275764	-0.483162	-2.46689	0.607335	0.385884	-0.397192	-0.00978271	-2.46689
2320701	4688	3434	2320683	-0.0706442	0.14411	-0.339321	0.841091	0.408703	1.06598	-0.445499	-2.00657	0.168511	-0.346095	-0.771023	-0.0402689	-2.00657
2320703	4690	3436	2320683	-0.443724	0.797269	-0.35092	-0.0138179	-0.0748251	0.470667	0.612352	-0.232486	-2.7495	0.298746	-0.289364	0.395718	-2.7495
2320765	4745	3476	2320762	0.965494	-0.776968	0.367408	0.142549	0.833702	-5.75745	0.0352607	0.39221	0.0178509	-1.90785	-2.465	-0.427946	-5.75745
2320771	4751	3480	2320762	-0.455229	-0.265991	0.290524	0.301205	0.959708	-6.04032	-0.210274	0.238926	0.782068	-5.6097	-0.978611	-0.336856	-6.04032
2320780	4760	3485	2320762	0.00667634	-0.243046	0.305806	-0.0750824	0.560967	0.705072	-0.809238	-0.316651	0.462663	-2.0824	-0.585429	0.369682	-2.0824
2320786	4766	3488	2320762	0.441149	0.0851131	0.725245	0.357966	0.923131	-5.42484	-0.574599	0.498972	-3.99408	-1.82102	-0.513528	-0.0540479	-5.42484
2320790	4770	3490	2320762	-0.0761146	-0.202887	0.394176	0.537865	0.661882	-2.39272	0.15997	-0.0298172	0.0721367	-1.45367	-1.33417	-0.110491	-2.39272
2320791	4771	3491	2320762	0.310274	-0.654192	0.110225	0.273983	0.512585	0.0610473	-0.414882	0.106904	0.789878	-2.5186	-1.01413	-0.239102	-2.5186
2320798	4778	3496	2320762	-0.023384	-0.262049	0.262087	0.764738	0.801127	-0.195275	0.401925	-0.0544032	-2.00876	-2.39215	-1.08534	-0.124069	-2.39215
2320803	4783	3500	2320762	-0.186387	-0.225217	0.293438	-0.293391	0.421524	-1.04539	0.00724957	0.0727156	0.243859	-2.1722	0.139478	0.517929	-2.1722
2320804	4784	3501	2320762	0.0596202	-0.114838	-0.120367	-0.00776207	0.880458	0.473837	-0.0916472	-0.222846	0.396543	-2.10274	-2.31213	-0.30801	-2.31213
2320805	4785	3501	2320762	0.0517922	-0.255421	0.513479	0.514466	0.409468	-1.61386	0.0517813	-0.692172	-0.0300919	-2.15697	0.160772	0.555348	-2.15697
2320806	4786	3502	2320762	0.905749	0.250577	-0.0794409	-0.974491	0.448459	-0.473131	0.431106	0.858377	-1.44949	-2.88624	-2.10583	-0.0770842	-2.88624
2320807	4787	3503	2320762	0.673985	0.133982	0.599908	-0.268197	0.709418	-2.25103	-0.112447	-0.199904	0.355001	-2.59235	-2.12616	0.0815271	-2.59235
2320808	4788	3503	2320762	-0.733677	-0.528517	0.791099	-0.569237	0.688933	0.39685	-5.55956	-0.257741	0.941701	-1.09112	-1.69136	0.685905	-5.55956
2320809	4789	3503	2320762	-0.286433	-0.0832503	0.451023	0.100575	0.499034	-2.1383	0.114755	0.0577639	-0.104824	-2.24505	0.311439	0.35271	-2.24505
2320811	4791	3503	2320762	0.619302	-0.90147	0.0675558	0.372889	1.30962	-5.25758	-1.30945	0.619161	-0.769195	-2.43125	-0.598198	-0.0914396	-5.25758
2320812	4792	3503	2320762	0.900231	1.12164	0.285919	0.222178	0.579507	-2.08897	-0.759057	0.51046	-3.03998	-2.26406	-2.45921	0.018938	-3.03998
2320813	4793	3503	2320762	0.636968	0.21333	-0.02522	0.761768	0.878283	-2.75243	0.282622	-0.403044	0.028659	-2.48062	-0.866644	-1.65949	-2.75243
2320817	4797	3507	2320762	-0.0607029	-0.406858	-0.262037	0.27978	0.185245	-0.225059	0.285914	-0.174124	1.16195	-4.33053	-1.05306	-0.0505038	-4.33053
2320819	4799	3509	2320762	0.434785	0.303272	-0.14254	0.397073	0.892029	-0.80811	-0.335881	0.0515364	-0.00852309	-2.20338	-2.78875	-0.12171	-2.78875
2320823	4803	3512	2320762	0.820423	-0.0344323	0.602887	0.43956	0.722103	-5.94862	-0.135886	0.586323	-1.47566	-1.65138	-2.0615	-0.388131	-5.94862
2320824	4804	3513	2320762	0.292402	0.101049	0.264596	0.0705883	0.347581	0.00443085	0.322646	0.0798865	-0.215175	-1.9317	-3.90579	0.192979	-3.90579
2320825	4805	3514	2320762	0.258577	0.0347534	-0.0251366	-0.640708	0.832295	-1.50373	0.12637	0.488411	-0.048399	-2.55716	-0.881121	0.0706291	-2.55716
2320827	4807	3516	2320762	0.269627	0.0934342	0.525571	-0.103828	0.689751	-0.249337	-0.423795	0.0876712	0.333973	-1.95038	-3.07684	-0.239259	-3.07684
2320828	4808	3517	2320762	0.703152	-0.363339	0.277714	0.268393	0.217943	-0.81124	0.0202074	0.101932	0.380291	-2.33002	-0.409035	-0.0638159	-2.33002
2320831	4811	3520	2320762	-0.0617998	-0.244124	-0.375301	0.147825	0.918431	-2.26771	-0.294018	-0.0022892	0.397914	-1.29018	-0.679021	0.358721	-2.26771
2320832	4812	3520	2320762	0.315472	0.940685	-1.15241	0.0542409	1.00875	-5.94602	0.209663	0.15535	-2.2249	-1.22111	-0.643988	-0.137408	-5.94602
2320835	4815	3521	2320762	0.692847	-0.215822	0.379543	0.995413	0.846044	-0.68471	-0.214742	-0.418101	-1.7753	-2.38106	-1.32522	-0.115541	-2.38106
2320841	4821	3524	2320762	0.0212714	-0.346218	-0.0834679	0.0445747	0.934453	-0.527402	0.782352	0.853998	-6.28702	-1.61929	-1.23404	-1.55818	-6.28702
2320844	4824	3525	2320762	0.0876056	0.184407	0.0535465	0.234749	0.753445	-6.00713	0.327231	0.831257	-0.984768	-1.6665	-1.702	-0.450964	-6.00713
2320846	4826	3527	2320762	0.109321	-1.31594	0.155547	0.360732	0.55756	-2.49764	0.462355	-0.0289298	-0.168538	-1.11838	0.303976	0.147528	-2.49764
2320848	4828	3528	2320762	-0.381712	-0.0342654	0.2974	0.221735	0.324448	-6.04758	0.474072	0.700253	-2.05983	-0.810296	-0.454992	0.505596	-6.04758
2320850	4830	3528	2320762	0.0944156	0.669903	-0.221816	0.816211	0.305618	-0.918949	0.279798	0.0949172	-1.71718	-1.49664	-2.64718	0.506268	-2.64718
2320857	4837	3534	2320762	0.765024	-0.620994	0.46636	0.185366	0.258566	-2.26504	0.691316	-0.580054	0.559234	-1.1924	-5.1589	0.0703644	-5.1589
2320860	4840	3537	2320762	-0.0345061	-0.406599	0.0873005	0.123184	0.708171	-3.43552	0.0198307	1.37972	-1.36066	-1.34597	-0.941435	-0.934906	-3.43552
2320861	4841	3538	2320762	0.594396	0.339343	-0.191487	0.552705	0.4761	-4.24062	0.555608	0.499402	-1.47161	-1.24393	-2.4642	-0.292319	-4.24062
2320866	4846	3543	2320762	0.261457	0.106096	0.697028	0.416505	0.634118	-0.565495	0.444478	-0.100499	-1.1538	-1.0159	-5.36581	-0.455914	-5.36581
2320869	4849	3546	2320762	0.0653565	-0.0294507	-0.381592	0.183769	0.552163	0.890319	0.48417	0.950388	-5.98947	-1.26575	-2.9006	-1.32355	-5.98947
2320870	4850	3547	2320762	0.405012	-0.413877	-0.133906	0.220593	0.220343	0.229235	0.218142	0.00243138	0.924088	-1.05332	-2.02426	-1.33537	-2.02426
2320880	4860	3557	2320762	1.05263	0.279991	-0.276172	0.5538	0.238081	0.216547	0.702544	-0.505315	-5.84405	-4.2895	0.489237	-0.443129	-5.84405
2321196	5132	3741	2321182	1.55519	0	1.86957	2.31057	1.86817	1.735	0	0.987806	2.18685	2.02858	-2.52472	2.05327	-2.52472
2321197	5133	3742	2321182	-1.43688	0	-1.86752	-2.21967	-2.36822	-2.06353	0	-2.47052	-0.636409	-1.95876	0.0888697	-2.60939	-2.60939
2321203	5139	3748	2321182	1.9878	0	1.50237	1.01089	1.93316	0.227675	0	1.99722	-3.10629	1.50557	-0.969324	0.461425	-3.10629
2321277	5206	3808	2321238	0.144535	-0.175976	-0.0124214	0.700224	0.135387	0	0.485363	-0.252384	-0.306416	-0.553925	-3.80735	-0.266997	-3.80735
2321568	5446	4010	2321466	0.387333	0.548167	0.323514	0.132734	0.181461	-1.1765	-5.66553	-0.0975564	0.720204	-0.885318	0.150852	-0.587839	-5.66553
2321571	5449	4012	2321466	-0.598039	0.403701	0.710972	0.770654	0.398274	-6.00248	-1.37754	0.0384746	-0.818404	-0.720248	-0.252008	0.0542649	-6.00248
2321576	5454	4014	2321466	0.257766	0.571031	0.138914	-0.115926	0.139464	-6.06264	0.16251	0.400826	-0.123221	-1.53296	-0.188228	-0.261119	-6.06264
2321579	5457	4016	2321466	-1.42451	-0.890973	-1.02069	-1.74622	-1.35478	1.57789	1.02529	0.337349	-2.13286	1.19535	-0.230816	-0.46928	-2.13286
2321785	5637	4139	2321779	-0.533437	0.239116	0.260926	-2.43428	-1.28271	-0.768159	-0.360941	-0.193416	0.0120872	-0.28013	0.451307	0.30068	-2.43428
2321792	5644	4142	2321779	0.240936	0.0210817	0.2164	0.667538	0.795487	-2.80369	0.0112584	-0.506942	-1.66842	-1.13884	0.447787	0.194332	-2.80369
2321800	5650	4146	2321797	-2.1899	-0.926961	-1.83207	-0.551984	-1.2306	0	1.07545	1.2955	-0.435145	1.28386	-1.00703	-0.29347	-2.1899
2321829	5677	4166	2321828	0.448743	0.182951	1.34524	0.73782	0	-0.733493	-0.0871402	-0.815875	0.262984	-2.23078	0.230938	0.617501	-2.23078
2321831	5679	4167	2321828	-0.166471	0.0851785	-1.08252	0.731343	0	-6.41495	0.636411	-0.484521	-0.640763	-0.0228059	1.36696	0.615194	-6.41495
2321854	5698	4185	2321849	0.0375985	-0.142049	-0.240428	0.305104	-0.110443	-5.90667	0.210299	0.0634397	0.128648	-0.00309171	0.496282	0.0027978	-5.90667
2321860	5704	4189	2321849	0.878217	0.155711	0.675527	-0.205605	0.882667	-0.895183	-2.07456	-1.137	-0.974168	-0.174359	-1.448	0.182462	-2.07456
2321862	5706	4191	2321849	0.40322	0.406315	0.01161	-0.0976889	0.0227209	0.284749	-4.06239	0.128753	0.117725	0.64516	-0.515317	-0.427745	-4.06239
2321913	5750	4216	2321911	-4.4015	-0.607881	-0.218987	-0.300101	-0.29941	0	0.504071	-0.401109	0.447147	0.496122	1.32787	0.142046	-4.4015
2321924	5761	4225	2321911	0.366315	0.0456568	0.26466	-0.229069	0.51535	0	-0.830989	0.441712	-0.644853	-0.050501	-2.55909	-0.962216	-2.55909
2321982	5809	4260	2321960	0.345355	0.476101	-0.0690371	-0.346064	-0.220907	0.738854	-1.23156	0.301029	-2.25023	-0.493335	0.320829	-0.585483	-2.25023
2321986	5813	4262	2321960	0.402032	0.472748	-0.372599	-0.102769	0.433702	0.695812	-1.25926	0.96817	-5.33468	-0.179131	-1.92483	-0.419913	-5.33468
2321990	5817	4265	2321960	0.290151	-0.0952264	0.0394197	0.287091	0.126973	-0.258611	0.00587431	-0.43728	-2.28851	0.323581	0.238317	0.015736	-2.28851
2322016	5841	4280	2322004	0.511885	-0.759279	0.882146	0.627597	0.315593	-2.05743	-0.785348	-1.79048	0.399276	-0.455845	-0.0689719	0.310231	-2.05743
2322047	5870	4299	2322036	0.264565	0.496958	0.0774696	0.687746	0.369517	-6.39915	-0.152257	-1.14415	-0.28762	0.269319	0.299459	0.0471471	-6.39915
2322052	5875	4303	2322036	1.85893	1.66354	-0.81486	-0.020426	-1.016	-0.516182	-6.55651	-0.387987	-6.11364	-0.255356	0.0330063	-2.16859	-6.55651
2322122	5928	4347	2322103	0.17357	0.526075	0.00503036	0.184783	0.434933	-0.153961	-0.260746	0.236658	-2.25784	-0.108996	-0.00718757	-0.206124	-2.25784
2322127	5933	4352	2322103	0.881116	0.459727	0.171416	-0.506773	0.591756	-0.643398	-0.885125	0.545875	-2.45933	-0.389858	-0.432467	0.075832	-2.45933
2322133	5939	4357	2322103	0.673234	0.682388	-0.12695	-0.149998	0.257748	-5.71808	0.255949	0.828727	-0.93801	-0.242819	-1.68849	-0.887949	-5.71808
2322134	5940	4357	2322103	0.948434	0.723138	-0.174833	-0.195544	-0.0592358	-5.48725	0.0705552	0.83484	-0.728874	-0.211487	-3.26937	-0.397397	-5.48725
2322136	5942	4357	2322103	0.589039	-0.0255326	-0.108429	-0.206438	-0.153696	1.16141	-0.0500074	-0.451709	0.656607	0.476562	-2.76537	-0.99345	-2.76537
2322137	5943	4357	2322103	-0.192744	0.439253	-0.329965	-0.13724	0.189175	-4.10661	0.330484	0.750096	-0.492332	-0.523393	-0.302996	0.129422	-4.10661
2322140	5946	4357	2322103	0.0486513	-0.119249	0.410466	-0.55933	0.0837923	-6.06147	-0.0362364	0.279259	0.539486	-0.599726	-0.127659	0.128169	-6.06147
2322151	5957	4359	2322103	-0.450958	0.356902	0.566447	-0.039996	0.120988	-2.58191	0.0294605	0.603719	-2.0645	-1.07145	0.411628	-0.0526962	-2.58191
2322235	6016	4404	2322226	0.0949852	0.102994	-0.594313	-0.612933	-2.59422	1.12899	-1.03599	1.01779	0.682049	-1.4105	-3.28317	-0.890733	-3.28317
2322241	6022	4409	2322226	-2.02047	-0.23569	-1.24326	-1.54442	-0.715858	0.393238	0.425671	0.0659015	-1.54236	0.974195	1.68881	-0.530178	-2.02047
2322252	6033	4418	2322226	0.00546513	0.972383	0.109926	-0.121816	0.803536	-0.0604479	-1.5766	1.20536	-1.20745	0.370056	-2.77592	-1.27763	-2.77592
2322255	6036	4419	2322226	-0.428289	-1.6089	0.547563	0.414576	-0.927134	1.87807	-2.03143	-4.00751	-0.605184	-2.60742	-0.819534	0.233135	-4.00751
2322257	6038	4420	2322226	-0.967769	-1.05564	0.56089	1.06487	0.587865	-0.399934	0.139243	-5.82411	-1.3076	-0.152574	0.824305	0.83811	-5.82411
2322397	6145	4503	2322389	-0.815109	-0.0802412	-0.663921	-0.0360643	0.309212	1.13438	-0.104013	0.18252	-0.216996	0.595617	-2.17523	-0.0268522	-2.17523
2322404	6152	4506	2322389	0.443706	0.391466	0.371903	0.202669	-0.0423905	-7.47266	-0.573838	-1.12703	0.186577	-0.0900248	0.479207	0.000282236	-7.47266
2322636	6348	4635	2322598	1.12798	0.634611	-0.606663	-1.25284	0.039405	0.825598	0.481229	-0.275514	-5.5514	-0.440386	-0.0304341	-0.700882	-5.5514
2322658	6370	4653	2322598	0.444777	-0.429984	0.53942	0.762786	0.300482	-6.11663	0.416411	-0.0377211	-3.37942	-0.120783	0.0722258	0.154356	-6.11663
2322666	6378	4657	2322598	-0.576374	-0.203743	-0.12897	0.606432	0.290356	1.19408	-0.184701	-3.18214	-5.9358	-0.23337	-0.371167	0.863929	-5.9358
2322668	6380	4659	2322598	-0.747905	-2.41421	-0.205631	-0.501185	-0.291238	0.194725	-1.60614	-0.25472	0.157689	-1.94522	1.30697	1.47687	-2.41421
2322671	6383	4660	2322598	0.596671	0.311657	0.524214	0.956193	0.774903	-0.0371636	-2.83636	0.381147	-0.514034	-0.922831	-1.66233	-0.52197	-2.83636
2322689	6401	4670	2322598	1.6549	-0.622457	0.112283	0.201328	-0.857708	0.128586	-0.218152	-4.82604	0.812267	-1.4561	-0.0719354	0.297568	-4.82604
2322691	6403	4672	2322598	-0.610235	0.171812	-1.68361	-2.40352	-0.812754	0.856058	0.819829	0.722938	0.624341	0.410552	-1.56841	-1.24421	-2.40352
2322694	6406	4673	2322598	-0.312908	-1.09838	-0.887382	-0.30928	-0.955954	-0.538536	-0.260874	-2.59199	-0.173786	1.9106	-0.871184	-1.63439	-2.59199
2322800	6476	4733	2322786	0.978004	-0.987528	-0.159718	0	-0.660756	-1.42479	1.91546	-2.50563	0.14535	-2.15892	-0.969247	-1.3409	-2.50563
2322810	6486	4740	2322786	0.733664	0.720442	0.275052	0	0.938973	-1.19003	0.00402108	0.181735	-4.80055	-0.0145878	-0.247782	-0.825588	-4.80055
2322831	6506	4755	2322818	-1.74553	0.43825	-3.29312	0	0	0	-6.1276	-1.5082	0	0	0	-2.96183	-6.1276
2322833	6508	4757	2322818	-0.519367	0.189741	-3.63132	0	0	0	0.753799	0.68663	0	0	0	-0.382095	-3.63132
2322837	6512	4761	2322818	0.513988	0.0184276	-0.303785	0	0	0	-2.43824	1.05953	0	0	0	0.236607	-2.43824
2322838	6513	4762	2322818	1.28868	-2.51972	0.785635	0	0	0	2.06875	0.492227	0	0	0	0.872452	-2.51972
2322850	6523	4769	2322848	-5.91218	0.219789	-0.535655	-0.89883	-0.219739	0.0715731	-0.0100579	0.00505008	0.144125	-1.03145	1.15892	0.84445	-5.91218
2323005	6657	4873	2322957	0.265722	-0.0161088	0.27508	0.5026	0.0967275	-0.0936811	-0.589018	-0.173355	-3.17509	-0.457651	-0.0113875	0.556884	-3.17509
2323008	6660	4876	2322957	0.43354	0.189343	0.412206	0.270636	-0.182339	-0.538094	0.449309	-0.271022	-0.791301	-0.973383	-2.04349	0.521518	-2.04349
2323017	6669	4882	2322957	0.726922	0.0738252	0.490357	0.609881	-0.328006	-5.51113	-1.49164	0.125847	-0.217793	-0.19362	-0.294741	0.271964	-5.51113
2323021	6673	4886	2322957	-0.293031	0.0996222	0.149275	-0.261239	-0.267838	-2.67406	0.212379	-0.220744	1.17426	-0.553796	-0.265737	0.0191275	-2.67406
2323039	6691	4899	2322957	-0.480516	0.998872	0.49227	-0.0214376	0.509073	-3.07975	0.79076	-0.917856	-0.0173183	-0.180244	-5.90305	-0.0113058	-5.90305
2323042	6694	4902	2322957	-0.0751425	-0.159688	-0.145199	0.54465	0.532038	-6.21518	-0.125437	-0.0893809	0.729369	-0.457602	0.24136	-0.206421	-6.21518
2323064	6716	4917	2322957	-0.509114	-1.04718	-0.386834	-1.42367	0.109862	0.520821	0.718851	0.731194	-6.22656	1.30043	-0.0225592	-0.21509	-6.22656
2323065	6717	4917	2322957	-0.790921	-0.257204	-0.718746	-0.172385	-0.476678	0.223557	-0.392197	-0.813207	-3.0833	0.853586	1.05891	0.554142	-3.0833
2323174	6792	4983	2323172	2.13591	2.06917	1.80925	2.14636	2.13278	1.50563	-3.16164	1.71247	2.32879	1.90303	1.77796	1.34053	-3.16164
2323249	6867	5042	2323172	1.01814	0.872918	1.09274	1.48034	1.45777	-3.97099	0.23491	-0.565421	1.48649	0.464611	-2.3857	0.131022	-3.97099
2323250	6868	5043	2323172	-2.17286	-1.76483	-2.62698	-1.65314	-2.74256	-5.3961	-0.0542017	-1.21037	-1.54135	-2.73283	-2.2972	-0.819586	-5.3961
2323265	6883	5050	2323172	-1.01059	-2.95133	-0.833656	-1.82077	-1.1808	-2.00006	-0.219202	-1.7346	-2.47598	-2.3702	-3.55115	-2.11738	-3.55115
2323566	7125	5243	2323559	0.0989899	0.0705414	0.215905	-0.414179	0.635865	0.158725	-1.4459	0.800985	-0.46283	-0.218105	-2.01897	-2.26083	-2.26083
2323570	7129	5245	2323559	0.681924	1.37817	-0.766578	-0.00611066	-0.90652	-6.11314	-0.377299	-0.0446917	0.0732532	-0.212241	0.454514	0.0919921	-6.11314
2323613	7160	5265	2323603	-0.354261	0.240402	0.603006	0.0850347	0.489712	0.0646258	-0.575533	0.223256	-0.388235	-2.28596	-0.436507	0.331663	-2.28596
2323615	7162	5266	2323603	0.303905	0.903701	-2.11503	-0.479497	0.818238	-5.96453	-1.23498	0.545975	0.0426467	-0.101449	-0.0651801	0.706792	-5.96453
2323777	7277	5359	2323774	0.261348	0.646362	0.72056	0	0.633679	-0.0158152	-2.2741	-1.89467	-4.84206	-1.71541	-0.549946	0.821625	-4.84206
2323778	7278	5360	2323774	0.423798	0.691035	1.10214	0	0.746047	-2.74696	-0.237284	-1.11572	-0.862573	-2.77089	-1.17483	0.286617	-2.77089
2323793	7289	5366	2323790	0.993677	0.842465	0.363775	-1.71411	0.142501	-4.02267	-0.56784	0.856225	-2.06507	-5.55296	0.728874	-0.276245	-5.55296
2323914	7390	5441	2323899	0	-0.502039	0.445141	0.575767	0.269008	-2.47091	-0.658443	-0.663941	0.253767	-0.633722	0	0.632586	-2.47091
2324064	7504	5536	2324061	-0.129223	-0.616136	-1.25904	-2.02891	-1.3148	0.224113	1.41998	1.29453	-0.323079	0.340031	0.0535952	-0.983914	-2.02891
2324066	7506	5536	2324061	-2.48128	-0.524995	-1.48581	-1.46888	-1.21053	0.708903	0.779293	1.06767	-0.449157	1.04087	0.0982406	-0.499433	-2.48128
2324101	7538	5552	2324097	0.18596	0.166369	0.0274506	0.172601	0.122457	0.579492	-0.280463	0.340328	-4.19949	-0.0291971	-0.0623587	-0.0341005	-4.19949
2324110	7547	5558	2324097	0.701835	-0.0174307	0.394252	-2.19791	-0.438432	-0.619408	-0.916452	-0.0916107	0.26108	0.00905274	-0.650484	0.217958	-2.19791
2324114	7551	5559	2324097	0.766078	-0.251765	0.126118	0.249543	-0.0257575	-0.841353	0.203078	-3.56879	-0.52875	0.0470639	-1.50624	0.451055	-3.56879
2324115	7552	5560	2324097	0.668852	0.676275	0.349263	0.151493	0.0639957	-5.32792	-0.723335	-2.82991	-0.923336	-0.0473517	-0.498443	0.247037	-5.32792
2324377	7725	5702	2324341	0.276982	0.74846	0.708173	-0.600653	0.637528	-2.70587	-1.00978	-0.0863296	-0.721821	0.580246	-1.04458	0.0154662	-2.70587
2324379	7727	5704	2324341	-0.680917	0.0625278	-0.197889	-0.282802	0.876504	-0.351728	-3.60318	0.608976	-6.39654	0.570242	0.432003	0.283717	-6.39654
2324383	7731	5707	2324341	0.044697	-0.0792423	0.408951	0.113191	0.764762	-5.79968	-1.30353	-0.629257	-0.334998	0.341623	-0.834057	0.850144	-5.79968
2324393	7741	5711	2324341	0.0156887	0.0331168	0.439162	-0.0901053	-0.0248219	-0.651479	-0.0238691	0.64274	-2.10183	-0.267466	-0.349134	0.174292	-2.10183
2324399	7747	5716	2324341	0.474609	1.0119	-0.328218	0.503556	-0.171437	-1.54656	-0.295499	-0.170799	-2.33989	0.40658	0.221212	-0.0796581	-2.33989
2324576	7875	5825	2324571	-0.595614	-0.172316	0.789582	0.145708	1.02549	-2.68078	0.51626	-0.691193	0	0.366944	-0.657287	0.650538	-2.68078
2324581	7880	5828	2324571	0.452456	0.20286	0.0266075	0.449003	-0.874127	0.12946	-0.287162	-2.05982	0	-0.0616114	0.516328	-0.358123	-2.05982
2324586	7885	5830	2324571	-3.05147	-4.55941	-5.31124	-3.5643	-1.60738	-5.9256	-2.63817	2.77899	0	-5.89619	-6.07016	-5.44849	-6.07016
2324625	7920	5855	2324616	-0.107108	0.233682	0	0.406002	0.200195	-2.38726	0	0.0106718	0.319261	0	0	-0.0619273	-2.38726
2324829	8101	5997	2324820	-1.67653	-0.344315	0.110616	0.287411	-0.289532	1.03896	-1.23075	1.31913	-6.2133	-1.07972	0.00752508	-0.071625	-6.2133
2324830	8102	5998	2324820	0.24338	0.903206	0.958909	-0.0938411	0.296621	-2.28071	0.644724	0.899389	-0.0110695	-1.39814	-3.02907	-1.14209	-3.02907
2324835	8107	6002	2324820	2.30587	-1.17071	-0.498345	-1.26522	0.563296	0.412401	-4.92377	-0.287176	-1.61035	-1.1229	-6.41129	-2.7837	-6.41129
2324838	8110	6003	2324820	-0.0613028	-1.13427	1.07652	1.36091	0.604691	-1.90623	-1.81281	-3.01184	1.12276	-0.1761	-1.17834	0.429782	-3.01184
2324839	8111	6004	2324820	0.24778	0.318918	0.563706	0.911581	0.703356	-2.87657	-0.516659	-1.0744	0.138735	-0.781892	0.350855	0.377209	-2.87657
2324963	8229	6087	2324919	1.15759	0.299854	-0.969573	-0.0665705	0.13504	-6.33404	-6.43114	0.204366	-0.879518	0.699395	-0.232212	-0.614483	-6.43114
2324971	8237	6094	2324919	1.36723	1.69157	-5.70114	-1.54483	-1.92204	-5.92098	-2.2044	-1.31912	-1.6113	0.731555	-2.16003	-1.49003	-5.92098
2324973	8239	6096	2324919	0.745022	1.05172	-1.08454	0.427127	-1.1258	-1.62736	-1.58107	0.218449	-0.19286	0.455026	-2.01956	-0.751214	-2.01956
2324977	8243	6098	2324919	1.36231	0.874544	-0.864746	-0.358658	-0.926993	0.181616	-1.31338	-0.736937	-4.04071	0.299824	-0.573396	-1.38952	-4.04071
2324980	8246	6100	2324919	0.991634	1.43272	-0.136555	-0.0934865	-1.47628	-5.66897	-5.75588	-0.0909255	-5.81234	0.650286	-1.03987	-0.891657	-5.81234
2324983	8249	6103	2324919	0.899139	0.888752	0.248303	-0.356835	-0.565115	-5.99672	0.434906	-0.315199	-0.0822924	-0.59111	-0.0890829	-0.96725	-5.99672
2325005	8269	6116	2325002	0.745693	-0.78367	-2.40431	-0.668875	-2.79461	0.967316	1.35706	0.635784	-1.38288	0.784449	-0.429062	-1.09562	-2.79461
2325006	8270	6116	2325002	0.585213	-0.458701	-3.20185	0.933321	-1.16759	0.833878	0.725099	0.330419	-6.61577	0.307188	0.508378	-0.197407	-6.61577
2325013	8277	6122	2325002	0.708673	0.228974	0.0122987	-0.247643	0.0337255	-3.24402	0.314698	0.515986	-0.299014	-0.0537278	-0.833785	-0.488914	-3.24402
2325020	8284	6128	2325002	0.323176	0.403168	0.428416	-0.531791	-0.150851	-0.268132	-0.996645	0.423132	-3.04228	-0.231759	-0.118226	0.0305763	-3.04228
2325031	8295	6138	2325002	0.332245	0.0795197	0.06632	-0.617966	-0.197541	-2.84653	-0.0724498	0.0814177	1.00576	-0.0114516	0.123404	-0.288806	-2.84653
2325260	8456	6266	2325251	0.102126	0.315635	0.123066	-0.777947	0.385062	-5.7908	-0.302394	-0.0211109	1.0001	-0.435709	0.193033	-0.357536	-5.7908
2325263	8459	6269	2325251	0.437045	0.731103	-0.227128	-0.651616	0.0833911	0.2486	-0.426342	0.608621	-3.34602	-0.108063	-0.306047	-0.0202618	-3.34602
2325269	8465	6273	2325251	0.633947	0.49911	-0.0149612	-0.628147	0.20559	-0.435384	0.412162	0.796458	-3.43372	-0.187279	-0.570471	-0.528257	-3.43372
2325278	8472	6278	2325274	0.562148	-0.203268	0.344234	-1.03442	0.581496	-2.23635	-2.18073	-0.763421	-0.211231	0.658604	-1.01334	0.136746	-2.23635
2325280	8474	6278	2325274	-0.00162177	0.231325	0.553567	-0.147164	0.447944	0.0751715	-0.868215	-0.24457	-2.17329	0.167476	-0.409799	-0.0559275	-2.17329
2325283	8477	6281	2325274	0.62958	0.47212	0.301165	-0.415493	0.372662	-3.04706	-2.79763	0.953713	-2.18383	0.483366	-1.48121	-0.607463	-3.04706
2325284	8478	6282	2325274	-0.230491	0.141161	0.400213	-0.102173	0.110948	-1.18986	-1.09886	1.93766	-1.96087	-0.228469	-4.32058	-1.41338	-4.32058
2325286	8480	6283	2325274	0.0123309	-0.208463	0.431123	-0.425978	0.297546	-3.80148	0.170389	-0.265877	0.238307	0.316758	-0.685807	-0.0652641	-3.80148
2325297	8490	6290	2325290	0.715482	0.37043	-0.111255	-0.65857	0.305639	0.456764	-0.307295	0.730346	-2.87033	-0.756494	-0.950168	-0.363687	-2.87033
2325311	8504	6294	2325290	0.0426432	0.429897	0.462505	-0.133945	-0.10605	-0.419568	-0.594728	-0.228328	-2.10394	-0.0740586	0.748992	0.0129324	-2.10394
2325405	8581	6357	2325358	-1.13016	-0.089964	-0.0372643	0.0607867	-0.465516	0	-1.81843	0.524785	-0.325905	1.02234	-3.64565	0	-3.64565
2325426	8600	6369	2325410	-2.45495	-1.9116	-2.04835	-1.41134	-1.51783	2.2671	-1.38764	-1.39944	-1.8226	-1.92947	-4.09513	-2.3252	-4.09513
2325442	8616	6382	2325410	0.320378	0.982751	-0.491886	-0.309516	-1.08094	0.0849377	-0.176994	0.702422	-2.19079	0.334996	-2.30469	0.0406769	-2.30469
2325458	8632	6394	2325410	-2.25301	0.190744	-0.26559	-1.51534	0.747506	0.554342	-0.0554118	0.936755	-4.50932	-0.803408	-0.467191	0.0375286	-4.50932
2325485	8651	6406	2325479	0.242471	-0.218685	0.496325	0.765373	0.772088	-1.76742	-0.929178	-0.295156	-3.53604	0.599944	-1.16884	0.21305	-3.53604
2325491	8657	6411	2325479	0.184374	0.27933	0.344777	-0.450147	0.365835	0.414114	0.578073	0.0473618	-6.55709	0.47067	-0.874765	-1.19762	-6.55709
2325537	8701	6445	2325526	1.20136	-0.648209	-0.915436	-0.384496	-0.71655	2.36939	-2.33693	0.811515	-6.15531	-0.3593	-5.09925	-2.82099	-6.15531
2325553	8717	6452	2325526	-0.0179185	0.413906	0.118364	-0.0519965	-0.0725312	-2.14584	0.401442	-0.339707	0.342257	0.0299059	0.0494753	-0.139762	-2.14584
2325579	8743	6469	2325526	-0.178077	-0.241114	-0.215346	0.0693636	0.13242	-2.94867	0.66574	-0.462814	0.122633	-0.306265	0.475856	0.644381	-2.94867
2325582	8746	6470	2325526	-0.348149	0.811104	0.00223399	-0.3738	0.041702	-0.958011	-2.33319	-3.68553	0.137273	0.634359	-0.0674585	0.755545	-3.68553
2325584	8748	6471	2325526	0.0940507	0.370077	0.166777	-1.19606	0.364368	-2.20351	-3.12428	1.10064	0.112306	0.31925	-0.726947	-0.0401829	-3.12428
2325790	8904	6609	2325781	0.482354	-0.28329	-0.142222	0.146652	0.453004	-4.50806	0.030188	0.238953	-0.438496	0.0429074	-0.35764	-0.141827	-4.50806
2325794	8908	6611	2325781	0.277739	0.439016	-0.0199631	-0.13354	0.131469	-0.00413536	-0.0969755	0.499709	-3.277	-0.140195	-0.10895	-0.123663	-3.277
2325951	9028	6696	2325941	0.576313	0.18617	0.0544111	-0.398361	0.20148	-2.98849	0.155133	0.398884	-3.24728	-0.13895	0.0117882	-0.100592	-3.24728
2325954	9031	6698	2325941	0.558234	0.500333	0.193625	-0.383339	-0.248743	-4.95108	0.118535	0.1383	-0.892311	0.155887	-0.567132	-0.430056	-4.95108
2325956	9033	6699	2325941	0.385344	0.344059	0.313077	-0.548574	0.0199071	-0.35803	-0.210968	0.782985	-4.23675	-0.176397	-0.654971	0.156607	-4.23675
2326022	9082	6734	2326018	-0.985049	-0.514491	-2.27848	-2.04923	-1.69936	1.29402	0.943575	-0.00653761	-1.46666	0.897901	0.43755	-0.333545	-2.27848
2326025	9085	6737	2326018	0.252058	0.0278508	0.516058	0.59278	0.465181	-2.80276	-0.535631	-0.439568	0.504644	-0.645028	-0.242672	-0.00268833	-2.80276
2326178	9225	6831	2326157	-0.153844	-0.991702	0.412528	-0.197641	-0.0170099	0.910735	-0.116816	0.688594	-2.21648	-0.0238661	-0.56158	-0.0774109	-2.21648
2326181	9228	6834	2326157	-0.172218	0.0815972	0.494882	0.210244	0.321187	-0.556488	0.513578	-0.575413	-2.31866	0.498877	-0.00803815	-0.374102	-2.31866
2326293	9310	6902	2326286	0.20453	0.311252	-0.201059	0.0763841	-0.37643	-3.35104	-0.407683	0.179624	0.242969	0.119763	0.00512012	-0.178817	-3.35104
2326300	9316	6905	2326295	-0.636675	-0.494322	-0.491851	-0.0896911	-0.0822171	0.713997	0.0792521	0.0257871	-6.71882	0.566822	0.245772	0.428885	-6.71882
2326320	9333	6915	2326311	1.19772	-0.14098	0.223112	-0.862373	0.449079	-0.411246	-3.19029	0.00693653	0.0132943	0.373184	-0.740983	-0.764633	-3.19029
2326338	9350	6926	2326327	0	0.41622	0.316629	0.94688	-0.345109	0	-5.62323	0.809059	0.431213	-0.806783	-1.65372	-0.64011	-5.62323
2326345	9357	6931	2326327	0	0.464383	0.26418	0.184602	0.299981	0	0.567727	-5.44795	0.819375	-0.225718	-2.58123	-0.15923	-5.44795
2326347	9359	6933	2326327	0	-1.45012	-1.56283	-1.81845	-1.4369	0	0.754245	-4.01163	-0.926994	0.266046	1.92655	0.246171	-4.01163
2326349	9361	6935	2326327	0	0.469379	0.416303	-0.334664	0.549141	0	-1.28717	0.479646	0.881162	-0.316219	-7.06263	-0.232075	-7.06263
2326355	9367	6938	2326327	0	0.180272	0.318352	0.86634	0.860071	0	-5.28313	-0.192687	-5.63246	0.197762	-2.28398	0.175533	-5.63246
2326356	9368	6939	2326327	0	0.434543	0.657021	0.511294	0.245497	0	-6.23904	0.586211	-2.65158	-0.0109244	-3.97525	0.347897	-6.23904
2326361	9373	6942	2326327	0	0.418167	0.45613	0.228671	0.554016	0	-1.98273	-0.746407	-0.444459	0.357197	-2.10895	0.179133	-2.10895
2326416	9420	6976	2326410	0.794785	-0.0604116	-0.651416	0.111362	-0.178564	-4.99392	-0.349903	-1.00311	0	0.0654253	0.506784	0.165602	-4.99392
2326422	9426	6980	2326410	0.0396523	0.405232	0.243497	-0.0693146	0.397799	-6.07809	0.5763	-0.0258115	0	0.207268	-0.583168	-0.312144	-6.07809
2326423	9427	6981	2326410	-0.765202	-0.313229	0.489034	0.329834	0.149015	1.73691	-2.82517	-0.0188463	0	0.204132	-1.21551	-0.215898	-2.82517
2326519	9510	7029	2326496	-2.99085	0.73905	-0.852283	0.329323	0.153048	0.0798911	-0.581437	0.790996	0.168536	0.672604	0.604547	-4.04628	-4.04628
2326522	9513	7032	2326496	-0.475618	-0.237942	-0.347761	0.382122	0.618163	0.960062	-0.509397	0.889562	-1.38235	-0.757174	-3.04955	0.163893	-3.04955
2326582	9569	7060	2326561	-0.200363	-0.132064	0.107586	0.388195	0.69549	-0.934385	-0.596383	0.819593	-5.01674	-0.898461	0.0233478	-1.02705	-5.01674
2326584	9571	7062	2326561	-0.53417	-0.674425	0.0093183	-0.324319	0.543575	0.824559	-0.274254	0.406588	-4.74369	-0.363414	-0.36011	0.0105169	-4.74369
2326585	9572	7063	2326561	-0.21429	0.20067	0.63873	0.130323	0.676565	0.583375	-0.242357	-0.665845	-4.98953	-0.325924	-1.89868	-0.94154	-4.98953
2326587	9574	7065	2326561	0.782935	0.426301	0.373699	0.108321	0.468348	-0.977621	-0.602893	-0.422486	-4.82351	0.0808059	-0.00197043	-1.33696	-4.82351
2326591	9578	7068	2326561	-0.170751	-0.682694	0.2852	0.622618	-0.296929	-0.303733	0.545562	-0.729267	-3.58687	0.337602	0.445056	0.396713	-3.58687
2326592	9579	7068	2326561	0.367444	0.555767	0.555636	-0.5518	0.571397	-1.5717	-1.81718	0.204717	-2.00516	-0.393612	0.127239	-0.222414	-2.00516
2326595	9582	7071	2326561	-0.0174539	0.243796	0.263394	0.340787	0.308091	0.191472	0.698603	-0.948706	-4.18021	-0.251998	-0.458098	-0.854034	-4.18021
2326600	9587	7075	2326561	0.00147373	0.294904	-0.66806	-0.339482	0.371583	-0.7848	0.522075	0.764358	-5.15197	0.267575	-0.20807	-1.71195	-5.15197
2326604	9591	7079	2326561	0.1495	0.19497	0.297439	-0.793701	0.423518	-1.25797	0.0812566	0.409403	-3.23497	0.318009	-0.543384	-0.810904	-3.23497
2326605	9592	7080	2326561	-1.55812	0.392415	-0.106874	0.0750727	0.498997	0.356864	-0.0395895	0.399268	-5.34569	0.0382002	-0.591815	-1.05865	-5.34569
2326610	9597	7083	2326561	0.0639028	-0.517967	-0.060695	-0.765616	-1.27102	1.20642	-5.54754	-0.624435	2.14304	-0.252816	-0.389366	0.51397	-5.54754
2326644	9619	7097	2326640	-2.12535	-0.401273	-0.781516	0.513805	-0.925344	0.0810722	0.803629	-1.75535	-0.973948	0.849861	1.03999	0.774652	-2.12535
2326648	9623	7099	2326640	0.129956	-0.209846	-0.747217	0.321228	-0.339205	0.5574	1.11419	0.169909	-4.6003	0.72355	-0.0538243	0.0378173	-4.6003
2326662	9637	7112	2326640	0.0228304	0.0630316	0.15175	0.0493335	0.0133984	-4.03844	0.55729	-0.0297726	0.294181	-0.0474404	0.0423704	-0.215782	-4.03844
2326693	9668	7135	2326640	0.510281	0.0667809	0.125111	0.107146	0.156432	-2.85516	0.210952	0.0157216	-1.1742	0.257733	0.378682	-0.0889496	-2.85516
2326698	9673	7138	2326640	0.709485	-0.0806134	0.0443545	0.36097	0.655387	-1.27855	-0.738436	0.528872	-2.74909	-0.271693	0.250267	-0.202339	-2.74909
2326723	9696	7150	2326707	-0.0993041	0.708506	0.143577	0.119534	-0.184479	0.819225	-0.265995	-0.914637	-4.77142	-0.649844	-0.0846479	-0.147118	-4.77142
2326725	9698	7151	2326707	0.221241	0.611234	-0.230188	0.0598859	0.581482	-0.272502	-0.149783	-0.149756	-0.605243	-2.13264	-0.833717	0.0187473	-2.13264
2326726	9699	7151	2326707	0.462111	0.190201	-0.732959	0.386148	0.0993529	-0.00837585	0.258823	-0.667209	-6.14173	-0.0434283	-0.179412	0.224026	-6.14173
2326727	9700	7151	2326707	0.190635	0.540275	0.457033	-0.135624	-0.172679	-2.28548	-0.273321	-1.83041	0.632318	-0.39851	-0.191217	0.341949	-2.28548
2326754	9722	7164	2326749	-0.584675	0.124074	-0.0324438	0.0917293	-0.274443	-6.49782	0.734021	0.0286824	0.509472	0.184034	0.204059	-0.179408	-6.49782
2326761	9729	7171	2326749	0.206828	-0.186221	-0.0948844	0.668577	-0.275374	-3.43552	0.319824	-0.102176	0.773485	-0.616875	-0.624213	0.337418	-3.43552
2326763	9731	7172	2326749	-2.2238	0.901276	-0.999727	-0.321398	0.505636	-2.00046	-0.613287	-0.989392	-0.916617	0.602879	0.459729	0.676569	-2.2238
2326776	9743	7180	2326774	0	0.188182	0.217801	-0.79778	0	-6.05945	-1.8346	0.823553	1.4999	-0.353369	-1.82513	0.150997	-6.05945
2326777	9744	7181	2326774	0	-0.154157	0.0214527	0.538554	0	1.29314	-1.73002	-0.530194	-4.05751	-0.0783501	0.11566	-0.223341	-4.05751
2326778	9745	7182	2326774	0	0.0410658	0.127975	0.215842	0	-3.27531	-6.48484	-0.644844	0.259686	0.0261441	-6.14137	-0.118344	-6.48484
2326812	9770	7204	2326799	-0.140637	0.0771201	0.0918129	0.365732	0.315627	-2.88509	-0.867755	-0.41379	-0.252128	0.04479	0.258184	0.470635	-2.88509
2326813	9771	7205	2326799	-0.281733	-0.498046	0.417542	0.32731	0.274612	0.107193	-0.190528	0.00225668	-6.13415	-0.121362	0.19443	-0.0810707	-6.13415
2326817	9775	7207	2326799	0.545111	0.158649	0.19966	0.0255431	0.242389	-0.922311	0.562182	0.491715	-5.78198	-0.203171	-0.374092	-0.566583	-5.78198
2326853	9807	7227	2326846	0.78963	-0.1174	0.695855	0.565913	0.0723533	-6.1445	-3.76787	0.144432	-0.103548	-0.209001	-0.235093	0.431995	-6.1445
2326921	9857	7266	2326912	0.302327	0.343681	-0.0384076	1.62728	-0.302627	-6.13404	0.110427	-2.1891	-0.368535	-0.0765004	-0.357782	0.168129	-6.13404
2326974	9906	7295	2326954	0.765661	0.246687	-0.41411	0.844743	0.712849	-1.21451	-0.0764856	-0.0486039	-5.80217	-0.55657	-0.266431	0.151297	-5.80217
2327004	9935	7306	2326993	-0.401825	-0.144017	-1.39077	0.38139	0.364265	-2.67798	0.418385	0.808067	0.619406	-0.152014	-1.0634	-0.474948	-2.67798
2327006	9937	7307	2326993	-4.9142	0.301601	0.23883	0.33753	-0.534965	-0.887396	-1.02581	0.312743	1.02092	-1.11488	-0.876619	0.628001	-4.9142
2327022	9953	7314	2326993	0.364096	0.454408	0.454423	0.535867	0.377832	-4.37991	0.118188	1.11195	-1.41342	-0.298823	-1.36745	0.517144	-4.37991
2327025	9956	7314	2326993	-3.21746	-2.53423	-3.35685	-1.48963	-1.88537	-6.38897	-7.00501	-2.66112	2.49571	-4.8358	-2.37879	-3.07269	-7.00501
2327211	10098	7423	2327188	0.567622	0.129084	0.685812	-0.809489	0.530017	-3.80388	-0.757165	0.350308	1.23807	0.0356167	-0.414531	-1.00353	-3.80388
[truncated: 33,753 more rows]
