# Supplementary material for: Exon Expression Arrays as a Tool to Identify New Cancer Genes
Source: PLoS One. 2008 Aug 20;3(8):e3007. doi: 10.1371/journal.pone.0003007 (PMC2500185; doi:10.1371/journal.pone.0003007)
Supplement: Table S2 — Summary of PCR confirmation results for a randomly selected cohort of outlier exons (0.04 MB XLS) [file pone.0003007.s002.xls]

## Sheet: Breast Cancer Cell Lines
GENE	Sample	result	Exon
CDC6	BT20	rs4135012	Exon 6
VPS25	MM436	rs2305218	Exon 3
SC65	MM134	rs13412 (heterozygous)	Exon 3
SC65	MM436	rs13412	Exon 3
SC65	BT474	wt	Exon 5
SC65	MM231	wt	Exon 6
SC65	MM468	wt	Exon 6
SC65	MM361	wt	Exon 7
AARSD1	MM175	wt	Exon 14
AARSD1	OCUBF	wt	Exon 14
AARSD1	SKBR5	wt	Exon 18
AARSD1	SUM159	wt	Exon 18
AARSD1	SUM225	wt	Exon 17
NAGLU	DU4475	rs659497	Exon 2
NAGLU	MM436	wt	Exon 3
NAGLU	MM468	wt	Exon 3
TMEM106A	SKBR3	wt	Exon 3
NAGS	SKBR5	ENSSNP11239965	Exon 4
G6PC3	SKBR5	wt	Exon 3
TMUB2	SUM44	wt	Exon 1
ATXN7L3	BT549	wt	Exon 11
ATXN7L3	OCUBF	wt	Exon 12
ATXN7L3	SUM225	wt	Exon 11
ATXN7L3	SUM44	wt	Exon 12
ATXN7L3	ZR75.3	wt	Exon 11
UBTF	OCUBF	wt	Exon 1
UBTF	SUM44	wt	Exon 15
THRAP4	BT20	wt	Exon 8
ADAM11	CAMA-1	wt	Exon 2
ADAM11	ESVA-t	wt	Exon 2
ADAM11	MM134	wt	Exon 2
ADAM11	MM157	wt	Exon 2-4
ADAM11	MM330	wt	Exon 4
ADAM11	SUM149	wt	Exon 4
ADAM11	SUM229	wt	Exon 4
ADAM11	BT474	wt	Exon 23
GRN	DU4475	wt	Exon 2
GRN	SUM52	wt	Exon 5
PLCD3	BT483	wt	Exon 4
PLCD3	DU4457	wt	Exon 8
PLCD3	HS578t	wt	Exon 10
PLCD3	MM415	wt	Exon 11
PLCD3	MM436	wt	Exon 14
NAGLU	MM415	wt	Exon 1

## Sheet: Glioblastomas
GENE	Sample	result	Fwd primer	Rev primer
ATG4D	GBM60	wt	AGCCTGGAACAACGTCAAGT	ACAGACTTCCACTCGGCTGT
BRUNOL5	GBM60	rs36030381	TCGGGGTCATTGACGAGT	TGGACAGGACTGTTGTCTGC
C12orf10	GBM60	wt	TACCCTGAGTGCACGAGTTG	CCCAGATTCCAGGTGGTAGA
CCDN1	GBM60	rs603965/rs7177	CCTGTCCTACTACCGCCTCA	TTCTGGTATCAAAATGCTCCG
CDAN1	GBM60	wt	CCCTTGTTTACTCCTCGTGC	AGAGACCTTGGCAACACTGC
COL20A1	GBM60	wt	AAGACCCCTAAGGCCACAGT	TAGATGGGGAACACGGAGAC
COL27A1	GBM60	wt	AGGGTCCTCCAGGATCTCG	CTTGGGTCCCATCTCTCCT
DCAMKL1	GBM56	rs2296645	AGGCTTCCAGATTCCAGCTA	TCAGTTGGCACATCCATCTC
DGKD	GBM60	wt	TCTGACAGATGCCAGCGTAG	TCAATGATGTCCTTCCCGAT
DHB4	GBM56	rs25640	CCTGGATGCTTTTGGAAGAA	TCTTCATGTGTTCCCATGCT
DHRS4	GBM60	rs3183060	GCTCTGGATGGACAAGGAAA	ACAACAGCAGAAATCCCGAG
DLG5	GBM60	wt	CCCTGTCCTCTTGTAGCCAG	CCTGGAGAGTGGAGTGGGTA
DTX1	GBM60	novel sv in all GBMs (falsely predicted by PAC)	GAGAACGTGCTGAAGGAGGA	ACAGCAGTATCCCGGTCATC
E2F7	GBM60	rs310830/rs310831	GGAAAGGCAACAGCAAACTC	CTTCAGGACAGGGTCTCCAA
ECEL1	GBM60	wt	GTGGAAGTGGCTGCTAGACC	CCGACCATCACCATCATGTA
EFTUD1	GBM60	wt	GTTCAGATCAACGCCATTTG	TGGCTTATTCTGAGGCAAGG
ENP6	GBM56	rs2076561, rs34007133	GCCAGGTCTTTCTGCCTATG	TTCCGTTCATGATGGAAACA
FCGBP	GBM60	del ex 30	CACTGTAGCCAATGAGCACC	CACCACTGAGTACGAAGCCA
GBP3	GBM60	wt	TTTCAGGAGGCATCAAGGTC	ATTCCCGCCTTCACTTCTTC
GBP3	GBM60	wt	GCACAGGGTTAGTGAGAGGG	ATCGGTCACAGACTCCTTGG
GBP3	GBM60	wt	AGCTGGACCCTGAATTTGTG	ATCGGTCACAGACTCCTTGG
GPR133	GBM60	rs4759544	ACCTCACCAACTTTGCCATC	CGAAGGCACTCAGGAAGAAG
HISPPD2A	GBM60	rs1802997	GTCTCCATAGCACTTTCCGC	TTTCGATCAGGGCAAATACC
ITSN1	GBM60	rs2073370	CGACAAGGATACATCCACGA	TTCCTAGGAGCTTTGAGGGG
JAK3	GBM60	wt	ACGCCCTCAACTATCTGGAG	TCATAGGCCATGCACTGTTG
K1914	GBM56	wt	ACCTGTGAAGGACAGGTTGC	GCACTCCTCGTCAATTTCCT
KCNH2	GBM60	wt	AGATTCCCCAAATCACCCTC	CCCGATGGATCTTGTGTAGG
KCNMA1	GBM60	wt	CATCAAGCTGGTGAATCTGC	TCTCCAGAGTGATGTGTCCG
KCNMA1	GBM60	wt	ATCGCAAGTGATGCCAAAG	GCCAGGAATTAACAAGGGGT
KIAA0922	GBM60	rs7669418/rs7669741/rs17370297	GAGCCTGGCCTCATGTTAAA	TTTTCATTTCCAAAGGCTGC
KR18	GBM56	rs8105668	GGGACGTGATGTTGGAGAAC	CCACTGTGTGGAATACTGCTTC
LRP8	GBM60	wt	CGGAACTATTCACGCCTCAT	GGCTCAGGAAGTCAGTGGAG
MBD1	GBM60	wt	TCAAACAAGGCATCTTGTGC	ACATTCTCTGTTCCCGGTTG
MLL4	GBM60	wt	ACGCTGCTATGAAGACAACG	ACAATTTCCTTGCCATCCAG
MRIP	GBM60	novel sv in all GBMs (falsely predicted by PAC)	CAAGGAGATCGTCAGTGGGT	AGCTGCTGTTCTTCAGCCTT
MYG14	GBM60	wt	AGAACGGAACACCGATCAAG	CGAACATGGTGTGGTTGAAG
MYO10	GBM56	wt	CATCCTGTGTTGAACGAGCTA	CTGCCAGCAGTGCATAAAAT
NFE2L1	GBM60	wt	CCCTGCTCTTCAAAACAACC	AGTGCCTGCCTCTTCCTGTA
NOS1AP	GBM60	rs3751284	ATGCAGGACCCCATCTACAG	TGTGTGAGAGCCTCCTTCCT
NRX2A	GBM56	wt	CCGGCTTGGTCGAGTAGTAG	CACCAGCAGGTCATCTGTGT
OPLAH	GBM60	wt	ACGTGCTCACGTCGCAG	TGCGGATCAGCAGGTTTAG
PARL	GBM56	rs3732581	TCTGGGTCAAGAGCAGTTCA	TGCTGTATCCATGGCGATAA
PIGQ	GBM60	wt	CTGGTCTCAGCTGTCAGTGC	GCGATAATGTCCGAGAGGAG
PLEC1	GBM60	rs6993938	GTATGAAGACCTCCGCGATG	AGCTGGAGGTGAAGTTGTCG
PNPLA2	GBM60	wt	ACCTGCTGACCACCCTCTC	CAGTGCCTCTCTGTAGGCG
PRGC2	GBM56	wt	TGAGCAGACCTTGACAGTGG	TGTCGCTGGAGAGATTTTGA
PRMT3	GBM60	wt	CAGTGCCTTGGGAGAAAGAA	ATCCCATAATGCCCGTATGA
PTPRO	GBM60	wt	ACCAAGCCATCCAGATCAAT	CCACTCTGTTCTTCCCAGTTG
RAB11FIP3	GBM60	wt	GAGGACTACGGTGAAGGCAG	CCTTGTCAGCAATGTCCTCC
REPS1	GBM60	rs1044418	GCAGATACCAGAGCAACCAA	ACAGCAGCTAAGACACCCGT
RERE	GBM56	rs1802010
RGS3	GBM60	wt	CTATGGCACCTACGTCACCC	CTTCTTCTGCTCCTGCGAGT
RPAP1	GBM60	wt	CCAGAGGAAGCTGAGATGCT	GTCTGCCTTAGACACGGCTC
SBF1	GBM56	wt	GAAGCTGCTGAAAGCATGTG	AGCTGCACCAAGGATACCAC
SCAP	GBM60	rs12487736	CTGCGACGACTACGGCTATG	TGAAAGTCGTTCCCAGCTCT
SCRAP	GBM60	wt	CTCTCGCCGGGTACTGTTAG	CAGGTGAGGCTGAAACCATC
SDK1	GBM60	wt	GAAGTACCGGCGCTATGAAG	TTTTCTCCGTTTCGTTCTGG
SH3G1	GBM56	wt	ATGCACAACCTCCTGGAGAC	CAGGCTCTCCAAGGTCAAAG
SIC29A2	GBM60	wt	CACCTACAGCACCCTCTTCC	GGTCAAGATCCAGGGTCAGA
SLC25A12	GBM60	wt	ATTTGCCCAGAGTGCCATAC	AACAACAGAGCCAGAGCCAC
SLC25A23	GBM60	wt	AAGCATTCCACGCTCTCTTC	AAATGATGGTTTGGGCTGTG
SPTBN2	GBM60	rs639938	ATTTTGTGGGTGACAGAGCG	ATACAGCTTGTCCACCTGGG
TCOF	GBM56	wt	GTCTCCCAGGAAGTCAGCAG	GCAGCTCTGACCTGGAGAAT
THAP4	GBM60	wt	AGATGAACCCAGTGGTGGAG	CTTCCGGGTGATCTGCTCTA
TLE2	GBM60	base change	GGTACCCATCTGCATTCCTG	GACACGTGGAAGGAGTAGGC
VGCNL1	GBM56	wt	AATGATCTTCGCCACTTTCAA	AGCTCTTCCGGATGTCCAC
ZNF598	GBM60	wt	TCTGGCCTTCTGCCTAGC	GTTGCAGAAGTCCGTGTGTG
ZNF653	GBM60	wt	CCACGTCAATCTTGTGCATC	TTTTGAGCGTGTGGAACTTG
